# Supplementary material for: The nucleosome acidic patch and H2A ubiquitination underlie mSWI/SNF recruitment in synovial sarcoma
Source: Nat Struct Mol Biol. 2020 Aug 3;27(9):836–45. doi: 10.1038/s41594-020-0466-9 (PMC7714695; doi:10.1038/s41594-020-0466-9)
Supplement: Supplementary file 3 — Purification of HA-SS18-containing or HA-SS18-SSX-containing complexes in nuclear extract (NE) or chromatin-bound (CHR) fractions. [file 41594_2020_466_MOESM3_ESM.xlsx]

## Sheet: HA-SS18SSX1_CHR_peptides
Unique	Total	reference	Gene Symbol	MWT(kDa)	AVG
55	584	sp|P51532|SMCA4_HUMAN	SMARCA4	184.53	3.196
84	490	sp|P51531|SMCA2_HUMAN	SMARCA2	181.17	2.9458
12	366	sp|P33778|H2B1B_HUMAN	HIST1H2BB	13.94	2.4497
9	214	sp|Q96KK5|H2A1H_HUMAN	HIST1H2AH	13.9	2.5116
69	167	sp|O14497|ARI1A_HUMAN	ARID1A	241.89	3.2645
51	165	sp|Q8TAQ2|SMRC2_HUMAN	SMARCC2	132.8	2.9885
29	160	sp|O96019|ACL6A_HUMAN	ACTL6A	47.43	3.1707
39	133	sp|Q92922|SMRC1_HUMAN	SMARCC1	122.79	3.0345
64	125	sp|Q8NFD5|ARI1B_HUMAN	ARID1B	235.97	3.0308
12	125	sp|P62805|H4_HUMAN	HIST1H4A	11.36	2.7795
12	119	sp|P62736|ACTA_HUMAN	ACTA2	41.98	2.5744
34	78	sp|Q9NYF8|BCLF1_HUMAN	BCLAF1	106.06	3.1403
57	73	sp|Q14839|CHD4_HUMAN	CHD4	217.87	3.3514
9	73	sp|P63261|ACTG_HUMAN	ACTG1	41.77	3.283
12	70	sp|Q4VC05|BCL7A_HUMAN	BCL7A	22.8	3.4877
62	68	sp|O75691|UTP20_HUMAN	UTP20	318.18	3.3196
25	67	sp|Q9H307|PININ_HUMAN	PNN	81.56	3.0645
27	66	sp|Q6STE5|SMRD3_HUMAN	SMARCD3	54.98	3.1596
25	61	sp|Q969G3|SMCE1_HUMAN	SMARCE1	46.62	3.3347
25	61	sp|Q96GM5|SMRD1_HUMAN	SMARCD1	58.2	3.3292
4	60	sp|Q16384|SSX1_HUMAN	SSX1	21.92	3.3725
20	57	sp|Q12824|SNF5_HUMAN	SMARCB1	44.11	3.1529
21	55	sp|Q00839|HNRPU_HUMAN	HNRNPU	90.53	3.0794
27	54	sp|Q9UKV3|ACINU_HUMAN	ACIN1	151.77	2.983
33	51	sp|Q9H0A0|NAT10_HUMAN	NAT10	115.66	3.4608
17	49	sp|P22087|FBRL_HUMAN	FBL	33.76	2.9946
23	47	sp|Q92925|SMRD2_HUMAN	SMARCD2	58.88	3.3416
42	45	sp|Q8WYP5|ELYS_HUMAN	AHCTF1	252.34	3.4462
22	45	sp|Q9Y2W1|TR150_HUMAN	THRAP3	108.6	3.1033
42	44	sp|Q14980|NUMA1_HUMAN	NUMA1	238.12	3.8461
42	44	sp|O75643|U520_HUMAN	SNRNP200	244.35	3.2527
38	42	sp|Q6P2Q9|PRP8_HUMAN	PRPF8	273.43	3.3056
38	42	sp|P11388|TOP2A_HUMAN	TOP2A	174.28	3.2238
31	42	sp|O00567|NOP56_HUMAN	NOP56	66.01	3.3301
24	38	sp|P52272|HNRPM_HUMAN	HNRNPM	77.46	3.1869
20	38	sp|P08670|VIME_HUMAN	VIM	53.62	3.2563
31	37	sp|Q08211|DHX9_HUMAN	DHX9	140.87	3.568
13	36	sp|Q14978|NOLC1_HUMAN	NOLC1	73.56	2.6167
21	33	sp|P20700|LMNB1_HUMAN	LMNB1	66.37	3.162
24	32	sp|O60264|SMCA5_HUMAN	SMARCA5	121.83	3.1653
5	32	sp|P62987|RL40_HUMAN	UBA52	14.72	2.7242
31	31	sp|Q9H583|HEAT1_HUMAN	HEATR1	242.22	3.443
4	31	sp|Q71DI3|H32_HUMAN	HIST2H3A	15.38	1.8646
11	29	sp|Q8WUZ0|BCL7C_HUMAN	BCL7C	23.45	3.4264
9	29	sp|P45973|CBX5_HUMAN	CBX5	22.21	2.805
27	28	sp|O75533|SF3B1_HUMAN	SF3B1	145.74	3.3041
26	28	sp|Q9UIG0|BAZ1B_HUMAN	BAZ1B	170.8	3.4813
26	28	sp|Q9Y5B9|SP16H_HUMAN	SUPT16H	119.84	3.4761
20	27	sp|P17480|UBF1_HUMAN	UBTF	89.35	3.043
26	26	sp|Q14690|RRP5_HUMAN	PDCD11	208.57	3.5217
24	26	sp|Q96T58|MINT_HUMAN	SPEN	402	3.2629
19	26	sp|Q9Y2X3|NOP58_HUMAN	NOP58	59.54	4.0996
19	26	sp|Q08945|SSRP1_HUMAN	SSRP1	81.02	3.2852
23	25	sp|Q9NZM4|BICRA_HUMAN	BICRA	158.39	3.5192
11	25	sp|Q07955|SRSF1_HUMAN	SRSF1	27.73	2.7723
23	24	sp|Q6PL18|ATAD2_HUMAN	ATAD2	158.46	3.5607
20	23	sp|P46100|ATRX_HUMAN	ATRX	282.41	3.3981
17	23	sp|P25440|BRD2_HUMAN	BRD2	88.01	3.4653
8	23	sp|Q15287|RNPS1_HUMAN	RNPS1	34.19	2.513
20	22	sp|Q14676|MDC1_HUMAN	MDC1	226.53	3.4061
19	20	sp|Q14692|BMS1_HUMAN	BMS1	145.72	3.6681
19	20	sp|P46013|KI67_HUMAN	MKI67	358.47	3.0296
18	20	sp|Q9H8M2|BRD9_HUMAN	BRD9	66.96	3.7468
18	20	sp|Q96T23|RSF1_HUMAN	RSF1	163.72	3.644
18	20	sp|Q15393|SF3B3_HUMAN	SF3B3	135.49	3.5038
18	20	sp|Q02880|TOP2B_HUMAN	TOP2B	183.15	3.4782
14	20	sp|Q92785|REQU_HUMAN	DPF2	44.13	4.0099
14	20	sp|O75367|H2AY_HUMAN	H2AFY	39.59	3.3191
13	20	sp|P43243|MATR3_HUMAN	MATR3	94.56	3.2566
12	20	sp|Q1KMD3|HNRL2_HUMAN	HNRNPUL2	85.05	3.3094
3	20	sp|Q01130|SRSF2_HUMAN	SRSF2	25.46	4.6781
18	19	sp|Q6KC79|NIPBL_HUMAN	NIPBL	315.85	3.4965
18	19	sp|O14646|CHD1_HUMAN	CHD1	196.57	3.3084
17	19	sp|Q9BQG0|MBB1A_HUMAN	MYBBP1A	148.76	3.1516
15	19	sp|P46087|NOP2_HUMAN	NOP2	89.25	3.5025
17	18	sp|Q8WWQ0|PHIP_HUMAN	PHIP	206.56	3.1097
15	18	sp|Q12905|ILF2_HUMAN	ILF2	43.04	3.9059
15	18	sp|Q8IXT5|RB12B_HUMAN	RBM12B	118.03	2.9192
2	18	sp|Q9BRL6|SRSF8_HUMAN	SRSF8	32.27	1.8838
17	17	sp|P78527|PRKDC_HUMAN	PRKDC	468.79	3.4649
17	17	sp|Q15029|U5S1_HUMAN	EFTUD2	109.37	3.3215
15	17	sp|Q13435|SF3B2_HUMAN	SF3B2	100.16	3.6324
9	17	sp|P50402|EMD_HUMAN	EMD	28.98	2.4119
7	17	sp|Q5BKZ1|ZN326_HUMAN	ZNF326	65.61	2.8312
15	16	sp|Q14683|SMC1A_HUMAN	SMC1A	143.14	3.0529
14	16	sp|Q86U86|PB1_HUMAN	PBRM1	192.83	3.4056
13	16	sp|Q12906|ILF3_HUMAN	ILF3	95.28	3.2276
11	16	sp|Q9BVJ6|UT14A_HUMAN	UTP14A	87.92	3.5193
14	15	sp|Q9H2P0|ADNP_HUMAN	ADNP	123.49	3.5487
14	15	sp|Q7Z3K3|POGZ_HUMAN	POGZ	155.24	3.486
14	15	sp|Q9Y3T9|NOC2L_HUMAN	NOC2L	84.87	3.4078
13	15	sp|Q9P0M6|H2AW_HUMAN	H2AFY2	40.03	3.4783
12	15	sp|O76021|RL1D1_HUMAN	RSL1D1	54.94	3.0238
14	14	sp|Q03164|KMT2A_HUMAN	KMT2A	431.5	4.0265
14	14	sp|Q9UIF9|BAZ2A_HUMAN	BAZ2A	211.07	3.4659
13	14	sp|Q13620|CUL4B_HUMAN	CUL4B	103.92	3.6501
12	14	sp|O60306|AQR_HUMAN	AQR	171.19	3.1564
10	14	sp|Q6AI39|BICRL_HUMAN	BICRAL	115.01	3.6798
10	14	sp|Q9NY61|AATF_HUMAN	AATF	63.09	3.3347
3	14	tr|B9EGQ8|B9EGQ8_HUMAN	SMARCA4	189.33	3.1403
2	14	sp|Q15532|SSXT_HUMAN	SS18	45.9	2.6438
13	13	sp|Q9UK61|TASOR_HUMAN	FAM208A	188.91	3.4606
13	13	sp|Q9NTI5|PDS5B_HUMAN	PDS5B	164.56	2.9322
12	13	sp|P23396|RS3_HUMAN	RPS3	26.67	2.7633
11	13	sp|Q49A26|GLYR1_HUMAN	GLYR1	60.52	3.509
9	13	sp|P55795|HNRH2_HUMAN	HNRNPH2	49.23	3.2887
9	13	sp|Q86VM9|ZCH18_HUMAN	ZC3H18	106.32	2.9032
9	13	sp|Q13247|SRSF6_HUMAN	SRSF6	39.56	2.4674
3	13	sp|Q71UI9|H2AV_HUMAN	H2AFV	13.5	2.7796
12	12	sp|P24928|RPB1_HUMAN	POLR2A	217.04	3.3463
12	12	sp|O43143|DHX15_HUMAN	DHX15	90.88	3.2449
12	12	sp|Q96GQ7|DDX27_HUMAN	DDX27	89.78	3.0281
6	12	sp|P31943|HNRH1_HUMAN	HNRNPH1	49.2	2.9519
11	11	sp|O60216|RAD21_HUMAN	RAD21	71.64	3.9259
11	11	sp|P09874|PARP1_HUMAN	PARP1	113.01	3.4647
11	11	sp|Q12788|TBL3_HUMAN	TBL3	88.98	3.4469
11	11	sp|P33993|MCM7_HUMAN	MCM7	81.26	3.3527
11	11	sp|Q9NYH9|UTP6_HUMAN	UTP6	70.15	3.3108
11	11	sp|Q8TDD1|DDX54_HUMAN	DDX54	98.53	3.2741
11	11	sp|Q15397|PUM3_HUMAN	PUM3	73.54	3.2129
11	11	sp|P28370|SMCA1_HUMAN	SMARCA1	122.53	2.7975
11	11	sp|Q13619|CUL4A_HUMAN	CUL4A	87.62	2.6132
10	11	sp|Q12873|CHD3_HUMAN	CHD3	226.45	3.7322
10	11	sp|Q8IZL8|PELP1_HUMAN	PELP1	119.62	3.6196
10	11	sp|P18583|SON_HUMAN	SON	263.66	3.395
10	11	sp|Q99549|MPP8_HUMAN	MPHOSPH8	97.12	3.3621
10	11	sp|Q9UKM9|RALY_HUMAN	RALY	32.44	3.1183
9	11	sp|O00541|PESC_HUMAN	PES1	67.96	2.4036
7	11	sp|Q13243|SRSF5_HUMAN	SRSF5	31.25	3.5127
6	11	sp|Q16629|SRSF7_HUMAN	SRSF7	27.35	2.6912
4	11	sp|P16403|H12_HUMAN	HIST1H1C	21.35	2.8282
2	11	sp|Q02539|H11_HUMAN	HIST1H1A	21.83	2.9123
2	11	sp|Q93079|H2B1H_HUMAN	HIST1H2BH	13.88	2.2042
10	10	sp|Q99459|CDC5L_HUMAN	CDC5L	92.19	3.4411
10	10	sp|P38919|IF4A3_HUMAN	EIF4A3	46.84	3.4146
10	10	sp|Q8N7H5|PAF1_HUMAN	PAF1	59.94	3.3744
10	10	sp|Q6PD62|CTR9_HUMAN	CTR9	133.42	3.368
10	10	sp|Q92794|KAT6A_HUMAN	KAT6A	224.89	3.2929
10	10	sp|Q8IWA0|WDR75_HUMAN	WDR75	94.44	3.1652
10	10	sp|Q9ULI0|ATD2B_HUMAN	ATAD2B	164.81	3.1043
10	10	sp|Q03188|CENPC_HUMAN	CENPC	106.77	3.0478
10	10	sp|Q9NVP1|DDX18_HUMAN	DDX18	75.36	2.7626
10	10	sp|Q9UQ35|SRRM2_HUMAN	SRRM2	299.44	2.7014
9	10	sp|Q9Y4W2|LAS1L_HUMAN	LAS1L	83.01	3.8251
9	10	sp|Q9Y2R4|DDX52_HUMAN	DDX52	67.46	3.626
9	10	sp|Q14202|ZMYM3_HUMAN	ZMYM3	152.28	3.4516
9	10	sp|Q9NR30|DDX21_HUMAN	DDX21	87.29	3.4294
9	10	sp|P62701|RS4X_HUMAN	RPS4X	29.58	3.093
9	10	sp|Q13601|KRR1_HUMAN	KRR1	43.64	3.0329
9	10	sp|Q92841|DDX17_HUMAN	DDX17	80.22	2.8111
8	10	sp|Q8NC56|LEMD2_HUMAN	LEMD2	56.94	3.249
8	10	sp|Q7Z7K6|CENPV_HUMAN	CENPV	29.93	3.2113
9	9	sp|P57740|NU107_HUMAN	NUP107	106.31	3.6499
9	9	sp|Q03701|CEBPZ_HUMAN	CEBPZ	120.9	3.5391
9	9	sp|O60281|ZN292_HUMAN	ZNF292	304.62	3.2897
9	9	sp|Q13330|MTA1_HUMAN	MTA1	80.74	3.2111
9	9	sp|O43390|HNRPR_HUMAN	HNRNPR	70.9	3.1736
9	9	sp|P49750|YLPM1_HUMAN	YLPM1	219.85	3.1531
9	9	sp|Q9BSC4|NOL10_HUMAN	NOL10	80.25	3.0247
9	9	sp|Q8N1F7|NUP93_HUMAN	NUP93	93.43	2.9512
9	9	sp|Q7Z5J4|RAI1_HUMAN	RAI1	203.23	2.939
9	9	sp|Q92621|NU205_HUMAN	NUP205	227.78	2.9163
8	9	sp|Q9Y5J1|UTP18_HUMAN	UTP18	61.96	3.6186
8	9	sp|Q9Y5B6|PAXB1_HUMAN	PAXBP1	104.74	3.4559
8	9	sp|P12236|ADT3_HUMAN	SLC25A6	32.85	2.8579
8	9	sp|P22626|ROA2_HUMAN	HNRNPA2B1	37.41	2.8007
8	9	sp|P02545|LMNA_HUMAN	LMNA	74.09	2.7943
4	9	sp|P07305|H10_HUMAN	H1F0	20.85	3.1846
8	8	sp|Q9UH99|SUN2_HUMAN	SUN2	80.26	4.2804
8	8	sp|Q9NXF1|TEX10_HUMAN	TEX10	105.61	3.9844
8	8	sp|O15213|WDR46_HUMAN	WDR46	68.03	3.9455
8	8	sp|O00159|MYO1C_HUMAN	MYO1C	121.61	3.5705
8	8	sp|Q8N3U4|STAG2_HUMAN	STAG2	141.24	3.4872
8	8	sp|Q9BVP2|GNL3_HUMAN	GNL3	61.95	3.4513
8	8	sp|Q5QJE6|TDIF2_HUMAN	DNTTIP2	84.42	3.3455
8	8	sp|Q16531|DDB1_HUMAN	DDB1	126.89	3.3262
8	8	sp|Q6ZRS2|SRCAP_HUMAN	SRCAP	343.34	3.1877
7	8	sp|Q9UMS4|PRP19_HUMAN	PRPF19	55.15	3.6093
7	8	sp|Q9H6F5|CCD86_HUMAN	CCDC86	40.21	3.5931
7	8	sp|Q9BZE4|NOG1_HUMAN	GTPBP4	73.92	3.1582
7	8	sp|O60832|DKC1_HUMAN	DKC1	57.64	3.1341
7	8	sp|P39019|RS19_HUMAN	RPS19	16.05	2.5209
5	8	sp|Q9BQE9|BCL7B_HUMAN	BCL7B	22.18	2.9657
4	8	sp|Q13595|TRA2A_HUMAN	TRA2A	32.67	2.8133
7	7	sp|O00566|MPP10_HUMAN	MPHOSPH10	78.82	4.0635
7	7	sp|Q8IY81|SPB1_HUMAN	FTSJ3	96.5	3.8802
7	7	sp|Q8WXH0|SYNE2_HUMAN	SYNE2	795.94	3.7401
7	7	sp|O95251|KAT7_HUMAN	KAT7	70.6	3.5459
7	7	sp|P42285|SK2L2_HUMAN	SKIV2L2	117.73	3.4754
7	7	sp|P42167|LAP2B_HUMAN	TMPO	50.64	3.3395
7	7	sp|O14647|CHD2_HUMAN	CHD2	211.21	3.2097
7	7	sp|Q9NRL2|BAZ1A_HUMAN	BAZ1A	178.59	3.2083
7	7	sp|Q13129|RLF_HUMAN	RLF	217.81	3.1787
7	7	sp|Q13111|CAF1A_HUMAN	CHAF1A	106.86	3.1007
7	7	sp|P68371|TBB4B_HUMAN	TUBB4B	49.8	2.9823
7	7	sp|P78316|NOP14_HUMAN	NOP14	97.61	2.902
7	7	sp|O15042|SR140_HUMAN	U2SURP	118.22	2.8143
7	7	sp|Q5SSJ5|HP1B3_HUMAN	HP1BP3	61.17	2.7313
7	7	sp|Q9NQS7|INCE_HUMAN	INCENP	105.36	2.6037
6	7	sp|Q13185|CBX3_HUMAN	CBX3	20.8	3.6562
6	7	sp|P21796|VDAC1_HUMAN	VDAC1	30.75	3.204
6	7	sp|P36578|RL4_HUMAN	RPL4	47.67	2.6157
5	7	sp|Q92784|DPF3_HUMAN	DPF3	43.06	3.5672
5	7	sp|O00422|SAP18_HUMAN	SAP18	17.55	3.3178
5	7	sp|Q9H9B1|EHMT1_HUMAN	EHMT1	141.38	3.3147
5	7	sp|P62995|TRA2B_HUMAN	TRA2B	33.65	3.2146
5	7	IGH1M_MOUSE	Ighg1	43.36	2.9952
5	7	sp|Q8TDI0|CHD5_HUMAN	CHD5	222.91	2.86
4	7	sp|P07910|HNRPC_HUMAN	HNRNPC	33.65	3.3974
6	6	sp|Q15061|WDR43_HUMAN	WDR43	74.84	4.277
6	6	sp|Q9NQZ2|SAS10_HUMAN	UTP3	54.53	4.2012
6	6	sp|Q15269|PWP2_HUMAN	PWP2	102.39	4.0268
6	6	sp|P61978|HNRPK_HUMAN	HNRNPK	50.94	3.9336
6	6	sp|P19338|NUCL_HUMAN	NCL	76.57	3.9301
6	6	sp|Q7KZ85|SPT6H_HUMAN	SUPT6H	198.95	3.8795
6	6	sp|Q8WTT2|NOC3L_HUMAN	NOC3L	92.49	3.7112
6	6	sp|P08865|RSSA_HUMAN	RPSA	32.83	3.5636
6	6	sp|Q8TED0|UTP15_HUMAN	UTP15	58.38	3.547
6	6	sp|Q96KQ7|EHMT2_HUMAN	EHMT2	132.29	3.4908
6	6	sp|P51398|RT29_HUMAN	DAP3	45.54	3.4773
6	6	sp|Q9BVI4|NOC4L_HUMAN	NOC4L	58.43	3.4602
6	6	sp|P07199|CENPB_HUMAN	CENPB	65.13	3.337
6	6	sp|Q9BQE3|TBA1C_HUMAN	TUBA1C	49.86	3.3028
6	6	sp|Q03252|LMNB2_HUMAN	LMNB2	69.91	3.2923
6	6	sp|Q5VWN6|F208B_HUMAN	FAM208B	268.68	3.2658
6	6	sp|Q9HC52|CBX8_HUMAN	CBX8	43.37	3.2482
6	6	sp|Q8IWI9|MGAP_HUMAN	MGA	331.63	3.2248
6	6	sp|Q8WXI9|P66B_HUMAN	GATAD2B	65.22	3.223
6	6	sp|Q13573|SNW1_HUMAN	SNW1	61.46	3.1062
6	6	sp|Q9Y2P8|RCL1_HUMAN	RCL1	40.82	3.0802
6	6	sp|B2RXH8|HNRC2_HUMAN	HNRNPCL2	32.05	3.0374
6	6	sp|P52701|MSH6_HUMAN	MSH6	152.69	2.9401
6	6	sp|Q16891|MIC60_HUMAN	IMMT	83.63	2.895
5	6	sp|P52597|HNRPF_HUMAN	HNRNPF	45.64	3.7652
5	6	sp|Q8NEJ9|NGDN_HUMAN	NGDN	35.87	3.6102
5	6	sp|Q8ND82|Z280C_HUMAN	ZNF280C	83.04	3.3478
5	6	sp|P38159|RBMX_HUMAN	RBMX	42.31	3.2052
5	6	sp|P15880|RS2_HUMAN	RPS2	31.3	3.1733
5	6	sp|Q5VZL5|ZMYM4_HUMAN	ZMYM4	172.68	2.9892
5	6	sp|P62753|RS6_HUMAN	RPS6	28.66	2.8134
5	6	sp|P29375|KDM5A_HUMAN	KDM5A	191.97	2.7763
4	6	sp|Q5TAP6|UT14C_HUMAN	UTP14C	87.13	3.2114
3	6	sp|P16104|H2AX_HUMAN	H2AFX	15.14	3.72
5	5	sp|P83916|CBX1_HUMAN	CBX1	21.4	4.365
5	5	sp|P52292|IMA1_HUMAN	KPNA2	57.83	4.1255
5	5	sp|Q9HCS7|SYF1_HUMAN	XAB2	99.95	4.0454
5	5	sp|Q9UNX4|WDR3_HUMAN	WDR3	106.03	3.9842
5	5	sp|P55265|DSRAD_HUMAN	ADAR	135.98	3.8215
5	5	sp|Q9NU22|MDN1_HUMAN	MDN1	632.42	3.7989
5	5	sp|Q12830|BPTF_HUMAN	BPTF	338.05	3.7277
5	5	sp|O75400|PR40A_HUMAN	PRPF40A	108.74	3.6993
5	5	sp|P49792|RBP2_HUMAN	RANBP2	357.97	3.6351
5	5	sp|O94901|SUN1_HUMAN	SUN1	90.01	3.6143
5	5	tr|A0A1P0AZG4|A0A1P0AZG4_HUMAN	LCOR	137.14	3.5821
5	5	sp|Q9UQE7|SMC3_HUMAN	SMC3	141.45	3.5623
5	5	sp|Q14137|BOP1_HUMAN	BOP1	83.58	3.5549
5	5	sp|P26368|U2AF2_HUMAN	U2AF2	53.47	3.477
5	5	sp|P68104|EF1A1_HUMAN	EEF1A1	50.11	3.3958
5	5	sp|Q8WVM7|STAG1_HUMAN	STAG1	144.34	3.3576
5	5	sp|Q969X6|UTP4_HUMAN	UTP4	76.84	3.3295
5	5	sp|Q12769|NU160_HUMAN	NUP160	162.02	3.3228
5	5	sp|Q8WUM0|NU133_HUMAN	NUP133	128.9	3.2892
5	5	sp|Q53HL2|BOREA_HUMAN	CDCA8	31.3	3.2744
5	5	sp|Q14684|RRP1B_HUMAN	RRP1B	84.38	3.2428
5	5	sp|P49411|EFTU_HUMAN	TUFM	49.51	3.1661
5	5	sp|Q9H582|ZN644_HUMAN	ZNF644	149.47	3.1597
5	5	sp|P62241|RS8_HUMAN	RPS8	24.19	3.0978
5	5	sp|Q14103|HNRPD_HUMAN	HNRNPD	38.41	2.9787
5	5	sp|Q12931|TRAP1_HUMAN	TRAP1	80.06	2.9565
5	5	sp|Q09028|RBBP4_HUMAN	RBBP4	47.63	2.9205
5	5	sp|Q9BWN1|PRR14_HUMAN	PRR14	64.29	2.8386
5	5	sp|Q96GD4|AURKB_HUMAN	AURKB	39.29	2.8373
5	5	sp|Q14739|LBR_HUMAN	LBR	70.66	2.8151
5	5	sp|Q13895|BYST_HUMAN	BYSL	49.57	2.5969
5	5	sp|Q9NY12|GAR1_HUMAN	GAR1	22.33	2.4622
4	5	sp|Q96EU6|RRP36_HUMAN	RRP36	29.8	3.6465
4	5	sp|P14866|HNRPL_HUMAN	HNRNPL	64.09	3.6299
4	5	sp|P14678|RSMB_HUMAN	SNRPB	24.59	3.375
4	5	sp|Q96KR1|ZFR_HUMAN	ZFR	116.94	2.776
4	5	sp|P63244|RACK1_HUMAN	RACK1	35.05	2.595
4	5	sp|Q8WYB5|KAT6B_HUMAN	KAT6B	231.23	2.3396
4	5	sp|P62269|RS18_HUMAN	RPS18	17.71	2.3307
3	5	sp|Q7Z4V5|HDGR2_HUMAN	HDGFL2	74.27	3.5225
3	5	sp|Q00325|MPCP_HUMAN	SLC25A3	40.07	3.4595
3	5	sp|Q8TF01|PNISR_HUMAN	PNISR	92.52	3.272
2	5	sp|P84103|SRSF3_HUMAN	SRSF3	19.32	2.3291
2	5	sp|Q96PV6|LENG8_HUMAN	LENG8	86.07	1.9933
4	4	sp|P32969|RL9_HUMAN	RPL9	21.85	4.8881
4	4	sp|Q8N201|INT1_HUMAN	INTS1	244.14	4.2509
4	4	sp|Q14498|RBM39_HUMAN	RBM39	59.34	4.0875
4	4	sp|P12956|XRCC6_HUMAN	XRCC6	69.8	3.9984
4	4	sp|Q13263|TIF1B_HUMAN	TRIM28	88.49	3.7834
4	4	sp|Q96QD9|UIF_HUMAN	FYTTD1	35.8	3.783
4	4	sp|Q9NPI1|BRD7_HUMAN	BRD7	74.09	3.7737
4	4	sp|O60287|NPA1P_HUMAN	URB1	254.23	3.7233
4	4	sp|P45880|VDAC2_HUMAN	VDAC2	31.55	3.6583
4	4	sp|P62424|RL7A_HUMAN	RPL7A	29.98	3.6514
4	4	sp|Q9Y6K1|DNM3A_HUMAN	DNMT3A	101.79	3.5442
4	4	sp|Q9BYG3|MK67I_HUMAN	NIFK	34.2	3.5075
4	4	sp|P35580|MYH10_HUMAN	MYH10	228.86	3.5027
4	4	sp|P11142|HSP7C_HUMAN	HSPA8	70.85	3.4819
4	4	sp|O60508|PRP17_HUMAN	CDC40	65.48	3.4393
4	4	sp|O96028|NSD2_HUMAN	NSD2	152.16	3.359
4	4	sp|O15164|TIF1A_HUMAN	TRIM24	116.76	3.3318
4	4	sp|Q8IX01|SUGP2_HUMAN	SUGP2	120.13	3.3282
4	4	sp|Q14966|ZN638_HUMAN	ZNF638	220.49	3.3182
4	4	sp|Q9NVI7|ATD3A_HUMAN	ATAD3A	71.32	3.3045
4	4	sp|Q9Y6X3|SCC4_HUMAN	MAU2	69.04	3.2931
4	4	sp|O94776|MTA2_HUMAN	MTA2	74.98	3.2496
4	4	sp|Q69YN4|VIR_HUMAN	KIAA1429	201.9	3.2469
4	4	sp|Q96L73|NSD1_HUMAN	NSD1	296.46	3.2347
4	4	sp|Q9BTV4|TMM43_HUMAN	TMEM43	44.85	3.22
4	4	sp|Q9H9B4|SFXN1_HUMAN	SFXN1	35.6	3.2098
4	4	sp|O14979|HNRDL_HUMAN	HNRNPDL	46.41	3.2084
4	4	sp|Q5JTV8|TOIP1_HUMAN	TOR1AIP1	66.21	3.1934
4	4	sp|Q08170|SRSF4_HUMAN	SRSF4	56.65	3.1185
4	4	sp|Q7L2E3|DHX30_HUMAN	DHX30	133.85	3.0745
4	4	sp|O94906|PRP6_HUMAN	PRPF6	106.86	3.0464
4	4	sp|P18124|RL7_HUMAN	RPL7	29.21	3.0421
4	4	sp|P33991|MCM4_HUMAN	MCM4	96.5	3.0269
4	4	sp|Q8IY37|DHX37_HUMAN	DHX37	129.46	3.0184
4	4	sp|Q53GS7|GLE1_HUMAN	GLE1	79.79	3.016
4	4	sp|P17844|DDX5_HUMAN	DDX5	69.1	2.9945
4	4	sp|Q9H0D6|XRN2_HUMAN	XRN2	108.51	2.9774
4	4	sp|Q15059|BRD3_HUMAN	BRD3	79.49	2.9604
4	4	sp|Q96PK6|RBM14_HUMAN	RBM14	69.45	2.9572
4	4	sp|Q96G21|IMP4_HUMAN	IMP4	33.74	2.9255
4	4	sp|P35658|NU214_HUMAN	NUP214	213.49	2.9007
4	4	sp|Q86YP4|P66A_HUMAN	GATAD2A	68.02	2.8966
4	4	sp|Q07021|C1QBP_HUMAN	C1QBP	31.34	2.8754
4	4	sp|Q6DKI1|RL7L_HUMAN	RPL7L1	28.64	2.8526
4	4	sp|O43795|MYO1B_HUMAN	MYO1B	131.9	2.8423
4	4	sp|Q86U38|NOP9_HUMAN	NOP9	69.39	2.814
4	4	sp|Q96ME7|ZN512_HUMAN	ZNF512	64.64	2.8133
4	4	sp|Q13242|SRSF9_HUMAN	SRSF9	25.53	2.7693
4	4	sp|P62277|RS13_HUMAN	RPS13	17.21	2.7392
4	4	sp|Q8N8A6|DDX51_HUMAN	DDX51	72.41	2.7334
4	4	sp|P49756|RBM25_HUMAN	RBM25	100.12	2.7244
4	4	sp|O75152|ZC11A_HUMAN	ZC3H11A	89.08	2.6256
4	4	sp|P62750|RL23A_HUMAN	RPL23A	17.68	2.5769
4	4	sp|Q96HS1|PGAM5_HUMAN	PGAM5	31.98	2.4728
4	4	sp|P26373|RL13_HUMAN	RPL13	24.25	2.3533
3	4	sp|O95218|ZRAB2_HUMAN	ZRANB2	37.38	3.9985
3	4	sp|Q9NS69|TOM22_HUMAN	TOMM22	15.51	3.9897
3	4	sp|Q9Y6A4|CFA20_HUMAN	CFAP20	22.76	3.5149
3	4	sp|P78364|PHC1_HUMAN	PHC1	105.47	3.4121
3	4	sp|Q96DI7|SNR40_HUMAN	SNRNP40	39.29	3.1631
3	4	sp|Q9Y277|VDAC3_HUMAN	VDAC3	30.64	2.7054
2	4	sp|P46783|RS10_HUMAN	RPS10	18.89	2.7067
3	3	sp|P35453|HXD13_HUMAN	HOXD13	36.08	4.379
3	3	sp|Q15459|SF3A1_HUMAN	SF3A1	88.83	4.3736
3	3	sp|P56182|RRP1_HUMAN	RRP1	52.81	4.3342
3	3	sp|P25705|ATPA_HUMAN	ATP5A1	59.71	4.272
3	3	sp|P08708|RS17_HUMAN	RPS17	15.54	4.2613
3	3	sp|P11021|GRP78_HUMAN	HSPA5	72.29	4.2177
3	3	sp|Q92769|HDAC2_HUMAN	HDAC2	55.33	4.101
3	3	sp|Q15424|SAFB1_HUMAN	SAFB	102.58	4.0441
3	3	sp|Q8WVC0|LEO1_HUMAN	LEO1	75.36	3.8904
3	3	sp|O15523|DDX3Y_HUMAN	DDX3Y	73.11	3.8037
3	3	sp|P55201|BRPF1_HUMAN	BRPF1	137.41	3.7974
3	3	sp|Q15050|RRS1_HUMAN	RRS1	41.17	3.7946
3	3	sp|P62316|SMD2_HUMAN	SNRPD2	13.52	3.6706
3	3	sp|P38432|COIL_HUMAN	COIL	62.57	3.6496
3	3	sp|Q9P035|HACD3_HUMAN	HACD3	43.13	3.5854
3	3	sp|Q9H8H0|NOL11_HUMAN	NOL11	81.07	3.5795
3	3	sp|Q9HAF1|EAF6_HUMAN	MEAF6	21.62	3.578
3	3	sp|Q8IWX8|CHERP_HUMAN	CHERP	103.64	3.5545
3	3	sp|Q9BUJ2|HNRL1_HUMAN	HNRNPUL1	95.68	3.5307
3	3	sp|Q9H8H2|DDX31_HUMAN	DDX31	94.03	3.4706
3	3	sp|O94880|PHF14_HUMAN	PHF14	99.99	3.4646
3	3	sp|Q5JTH9|RRP12_HUMAN	RRP12	143.61	3.4367
3	3	sp|P56537|IF6_HUMAN	EIF6	26.58	3.4285
3	3	sp|Q9UKJ3|GPTC8_HUMAN	GPATCH8	164.1	3.3578
3	3	sp|Q07020|RL18_HUMAN	RPL18	21.62	3.3553
3	3	sp|P06748|NPM_HUMAN	NPM1	32.55	3.329
3	3	sp|Q3ZCQ8|TIM50_HUMAN	TIMM50	39.62	3.3211
3	3	sp|Q14781|CBX2_HUMAN	CBX2	56.05	3.3022
3	3	sp|Q9H7B2|RPF2_HUMAN	RPF2	35.56	3.2995
3	3	sp|Q9UBB9|TFP11_HUMAN	TFIP11	96.76	3.2993
3	3	sp|P61247|RS3A_HUMAN	RPS3A	29.93	3.2546
3	3	sp|P35251|RFC1_HUMAN	RFC1	128.18	3.2541
3	3	sp|Q99848|EBP2_HUMAN	EBNA1BP2	34.83	3.2005
3	3	sp|P34931|HS71L_HUMAN	HSPA1L	70.33	3.1654
3	3	sp|O95831|AIFM1_HUMAN	AIFM1	66.86	3.1432
3	3	tr|F8VXC8|F8VXC8_HUMAN	SMARCC2	136.1	3.1344
3	3	sp|Q5VT52|RPRD2_HUMAN	RPRD2	155.92	3.1314
3	3	sp|Q13206|DDX10_HUMAN	DDX10	100.83	3.0819
3	3	sp|P62081|RS7_HUMAN	RPS7	22.11	3.0752
3	3	sp|Q01831|XPC_HUMAN	XPC	105.89	3.0057
3	3	sp|O15226|NKRF_HUMAN	NKRF	77.62	3.0054
3	3	sp|Q92522|H1X_HUMAN	H1FX	22.47	2.9991
3	3	sp|Q8WXF0|SRS12_HUMAN	SRSF12	30.49	2.9422
3	3	sp|Q9NRZ9|HELLS_HUMAN	HELLS	97.01	2.8286
3	3	sp|P62851|RS25_HUMAN	RPS25	13.73	2.8129
3	3	sp|P46781|RS9_HUMAN	RPS9	22.58	2.7809
3	3	sp|Q13428|TCOF_HUMAN	TCOF1	152.02	2.6949
3	3	sp|Q9H501|ESF1_HUMAN	ESF1	98.73	2.6558
3	3	sp|Q9BZJ0|CRNL1_HUMAN	CRNKL1	100.39	2.5946
3	3	sp|Q99496|RING2_HUMAN	RNF2	37.63	2.5349
3	3	sp|Q8NI36|WDR36_HUMAN	WDR36	105.26	2.4894
3	3	sp|Q9Y2R9|RT07_HUMAN	MRPS7	28.12	2.4687
3	3	sp|P62249|RS16_HUMAN	RPS16	16.44	2.4589
3	3	sp|P53999|TCP4_HUMAN	SUB1	14.39	2.4304
3	3	sp|Q13123|RED_HUMAN	IK	65.56	2.3999
3	3	sp|P30876|RPB2_HUMAN	POLR2B	133.81	2.367
3	3	sp|P62906|RL10A_HUMAN	RPL10A	24.82	2.2409
3	3	sp|Q96H22|CENPN_HUMAN	CENPN	39.53	2.2018
3	3	sp|Q96T37|RBM15_HUMAN	RBM15	107.12	2.0773
2	3	tr|B2R5W2|B2R5W2_HUMAN	HNRNPC	31.93	5.509
2	3	sp|P67809|YBOX1_HUMAN	YBX1	35.9	4.8382
2	3	sp|Q9Y5S9|RBM8A_HUMAN	RBM8A	19.88	3.4783
2	3	sp|Q9UIS9|MBD1_HUMAN	MBD1	66.56	3.2337
2	3	sp|Q66PJ3|AR6P4_HUMAN	ARL6IP4	44.89	3.2302
2	3	sp|P17661|DESM_HUMAN	DES	53.5	2.986
2	3	sp|P82650|RT22_HUMAN	MRPS22	41.25	2.8833
2	3	sp|P04406|G3P_HUMAN	GAPDH	36.03	2.5682
2	3	sp|P22090|RS4Y1_HUMAN	RPS4Y1	29.44	2.4726
1	3	tr|Q6PJV4|Q6PJV4_HUMAN	THRAP3	41.83	4.322
2	2	sp|P49711|CTCF_HUMAN	CTCF	82.73	5.3155
2	2	sp|Q68CP9|ARID2_HUMAN	ARID2	197.27	4.6815
2	2	sp|Q9GZL7|WDR12_HUMAN	WDR12	47.68	4.5006
2	2	sp|Q96IZ7|RSRC1_HUMAN	RSRC1	38.65	4.4356
2	2	sp|Q9UGU0|TCF20_HUMAN	TCF20	211.64	4.4306
2	2	sp|P0DMV9|HS71B_HUMAN	HSPA1B	70.01	4.4149
2	2	sp|Q14669|TRIPC_HUMAN	TRIP12	220.3	4.3086
2	2	sp|Q5UIP0|RIF1_HUMAN	RIF1	274.29	4.3075
2	2	sp|O00267|SPT5H_HUMAN	SUPT5H	120.92	4.2498
2	2	sp|P05388|RLA0_HUMAN	RPLP0	34.25	4.2162
2	2	sp|Q9BYN8|RT26_HUMAN	MRPS26	24.2	4.1072
2	2	sp|Q5SRE5|NU188_HUMAN	NUP188	195.92	4.0991
2	2	sp|Q15637|SF01_HUMAN	SF1	68.29	4.0782
2	2	sp|Q96SB8|SMC6_HUMAN	SMC6	126.25	3.9457
2	2	sp|P20226|TBP_HUMAN	TBP	37.67	3.9353
2	2	sp|Q96MU7|YTDC1_HUMAN	YTHDC1	84.65	3.9179
2	2	sp|Q92665|RT31_HUMAN	MRPS31	45.29	3.8434
2	2	sp|Q92552|RT27_HUMAN	MRPS27	47.58	3.8003
2	2	sp|Q9NV31|IMP3_HUMAN	IMP3	21.84	3.7393
2	2	sp|P04844|RPN2_HUMAN	RPN2	69.24	3.7317
2	2	sp|Q32P51|RA1L2_HUMAN	HNRNPA1L2	34.2	3.6858
2	2	sp|P05141|ADT2_HUMAN	SLC25A5	32.83	3.6825
2	2	sp|Q8N1G0|ZN687_HUMAN	ZNF687	129.45	3.6672
2	2	sp|Q96EY7|PTCD3_HUMAN	PTCD3	78.5	3.6382
2	2	sp|O75494|SRS10_HUMAN	SRSF10	31.28	3.634
2	2	sp|O75531|BAF_HUMAN	BANF1	10.05	3.6281
2	2	sp|Q13427|PPIG_HUMAN	PPIG	88.56	3.6088
2	2	tr|A0A0A0MQS2|A0A0A0MQS2_HUMAN	CLASRP	77.12	3.5848
2	2	sp|Q9UNQ2|DIM1_HUMAN	DIMT1	35.21	3.5846
2	2	sp|P39023|RL3_HUMAN	RPL3	46.08	3.569
2	2	sp|P41219|PERI_HUMAN	PRPH	53.62	3.5672
2	2	sp|Q8WYH8|ING5_HUMAN	ING5	27.73	3.5567
2	2	sp|Q15022|SUZ12_HUMAN	SUZ12	83	3.543
2	2	sp|P26599|PTBP1_HUMAN	PTBP1	57.19	3.5251
2	2	sp|P07196|NFL_HUMAN	NEFL	61.48	3.5125
2	2	sp|Q69YH5|CDCA2_HUMAN	CDCA2	112.61	3.5117
2	2	sp|O95478|NSA2_HUMAN	NSA2	30.05	3.5067
2	2	sp|O75151|PHF2_HUMAN	PHF2	120.7	3.5008
2	2	sp|P49736|MCM2_HUMAN	MCM2	101.83	3.4994
2	2	sp|P35637|FUS_HUMAN	FUS	53.39	3.4823
2	2	sp|P07437|TBB5_HUMAN	TUBB	49.64	3.4431
2	2	sp|Q9Y3A2|UTP11_HUMAN	UTP11	30.43	3.4209
2	2	sp|Q8TDN6|BRX1_HUMAN	BRIX1	41.37	3.3781
2	2	sp|Q9HCG8|CWC22_HUMAN	CWC22	105.4	3.3528
2	2	sp|Q9NQ39|RS10L_HUMAN	RPS10P5	20.11	3.3483
2	2	sp|Q9UJS0|CMC2_HUMAN	SLC25A13	74.13	3.345
2	2	sp|Q6PK04|CC137_HUMAN	CCDC137	33.21	3.344
2	2	sp|Q5T280|CI114_HUMAN	SPOUT1	41.98	3.3243
2	2	sp|Q9UJV9|DDX41_HUMAN	DDX41	69.79	3.3239
2	2	sp|Q9GZS3|WDR61_HUMAN	WDR61	33.56	3.3203
2	2	sp|Q13084|RM28_HUMAN	MRPL28	30.14	3.314
2	2	sp|Q9NPF5|DMAP1_HUMAN	DMAP1	52.96	3.3061
2	2	sp|P82933|RT09_HUMAN	MRPS9	45.81	3.2952
2	2	sp|Q9UGL1|KDM5B_HUMAN	KDM5B	175.54	3.2822
2	2	sp|Q5T3J3|LRIF1_HUMAN	LRIF1	84.52	3.2788
2	2	sp|Q9GZR7|DDX24_HUMAN	DDX24	96.27	3.2775
2	2	sp|P62304|RUXE_HUMAN	SNRPE	10.8	3.2748
2	2	sp|Q8N0S6|CENPL_HUMAN	CENPL	38.97	3.245
2	2	sp|Q14146|URB2_HUMAN	URB2	170.43	3.1984
2	2	sp|Q02978|M2OM_HUMAN	SLC25A11	34.04	3.1901
2	2	sp|Q9H6R0|DHX33_HUMAN	DHX33	78.82	3.1845
2	2	sp|Q9HCD5|NCOA5_HUMAN	NCOA5	65.5	3.1842
2	2	sp|Q86WX3|AROS_HUMAN	RPS19BP1	15.42	3.1782
2	2	sp|Q9H4L4|SENP3_HUMAN	SENP3	64.97	3.1604
2	2	sp|P61313|RL15_HUMAN	RPL15	24.13	3.1313
2	2	sp|Q9BQF6|SENP7_HUMAN	SENP7	119.58	3.1128
2	2	sp|P38646|GRP75_HUMAN	HSPA9	73.63	3.1102
2	2	sp|Q5SY16|NOL9_HUMAN	NOL9	79.27	3.107
2	2	sp|P07197|NFM_HUMAN	NEFM	102.41	3.1027
2	2	sp|P31942|HNRH3_HUMAN	HNRNPH3	36.9	3.0985
2	2	sp|Q9Y265|RUVB1_HUMAN	RUVBL1	50.2	3.0511
2	2	sp|Q9Y3B9|RRP15_HUMAN	RRP15	31.46	3.0423
2	2	sp|Q9NSI2|F207A_HUMAN	FAM207A	25.44	3.0287
2	2	sp|Q6IQ32|ADNP2_HUMAN	ADNP2	122.75	3.0046
2	2	sp|P55081|MFAP1_HUMAN	MFAP1	51.93	2.9802
2	2	sp|P30050|RL12_HUMAN	RPL12	17.81	2.9606
2	2	sp|O00257|CBX4_HUMAN	CBX4	61.33	2.9486
2	2	sp|Q9BW27|NUP85_HUMAN	NUP85	74.97	2.9405
2	2	sp|P83731|RL24_HUMAN	RPL24	17.77	2.9294
2	2	sp|O95983|MBD3_HUMAN	MBD3	32.82	2.9113
2	2	sp|P06576|ATPB_HUMAN	ATP5B	56.52	2.9104
2	2	sp|O75530|EED_HUMAN	EED	50.17	2.8773
2	2	sp|Q8NAV1|PR38A_HUMAN	PRPF38A	37.45	2.8489
2	2	sp|O60318|GANP_HUMAN	MCM3AP	218.27	2.8449
2	2	sp|Q02878|RL6_HUMAN	RPL6	32.71	2.7827
2	2	sp|O94805|ACL6B_HUMAN	ACTL6B	46.85	2.773
2	2	sp|P08621|RU17_HUMAN	SNRNP70	51.53	2.7581
2	2	tr|A0A096LNW1|A0A096LNW1_HUMAN	ATRX	106.9	2.7254
2	2	sp|P62318|SMD3_HUMAN	SNRPD3	13.91	2.7076
2	2	sp|Q6P0N0|M18BP_HUMAN	MIS18BP1	129.01	2.7046
2	2	sp|P13010|XRCC5_HUMAN	XRCC5	82.65	2.6965
2	2	sp|P30414|NKTR_HUMAN	NKTR	165.58	2.6914
2	2	sp|P08574|CY1_HUMAN	CYC1	35.4	2.6877
2	2	sp|Q9P1Y6|PHRF1_HUMAN	PHRF1	178.56	2.5945
2	2	sp|Q9NW13|RBM28_HUMAN	RBM28	85.68	2.5606
2	2	sp|P18847|ATF3_HUMAN	ATF3	20.56	2.5504
2	2	sp|Q9UQ88|CD11A_HUMAN	CDK11A	91.31	2.4514
2	2	sp|Q9Y483|MTF2_HUMAN	MTF2	67.06	2.3506
2	2	sp|Q9H6R4|NOL6_HUMAN	NOL6	127.51	2.2599
2	2	sp|O00148|DX39A_HUMAN	DDX39A	49.1	2.1977
2	2	sp|Q9P2K5|MYEF2_HUMAN	MYEF2	64.08	2.1848
1	2	tr|Q68E03|Q68E03_HUMAN	DKFZp686L22104	30.92	5.1845
1	2	sp|Q16576|RBBP7_HUMAN	RBBP7	47.79	3.3349
1	2	sp|Q9BYX7|ACTBM_HUMAN	POTEKP	41.99	3.1033
1	2	sp|P46777|RL5_HUMAN	RPL5	34.34	2.8247
1	1	sp|O95299|NDUAA_HUMAN	NDUFA10	40.72	5.8592
1	1	tr|A0A0M3HER2|A0A0M3HER2_HUMAN	CENPV	18.8	5.626
1	1	sp|P04280|PRP1_HUMAN	PRB1	38.52	5.4758
1	1	tr|Q53GL6|Q53GL6_HUMAN	RALY	32.53	5.4233
1	1	tr|S4R341|S4R341_HUMAN	NOLC1	8.05	5.3679
1	1	sp|Q9NW64|RBM22_HUMAN	RBM22	46.87	5.1218
1	1	sp|Q9BYD2|RM09_HUMAN	MRPL9	30.22	5.0825
1	1	sp|P46782|RS5_HUMAN	RPS5	22.86	5.0071
1	1	sp|Q9NZM5|GSCR2_HUMAN	GLTSCR2	54.36	4.9887
1	1	sp|Q92804|RBP56_HUMAN	TAF15	61.79	4.88
1	1	sp|Q6NSZ9|ZSC25_HUMAN	ZSCAN25	61.44	4.8752
1	1	sp|P16989|YBOX3_HUMAN	YBX3	40.07	4.8301
1	1	tr|Q6IPH7|Q6IPH7_HUMAN	RPL14	23.77	4.7072
1	1	sp|Q9BQ04|RBM4B_HUMAN	RBM4B	40.12	4.7065
1	1	sp|Q9HCK1|ZDBF2_HUMAN	ZDBF2	265.45	4.7004
1	1	sp|Q5T653|RM02_HUMAN	MRPL2	33.28	4.6443
1	1	sp|P62136|PP1A_HUMAN	PPP1CA	37.49	4.5999
1	1	sp|Q92782|DPF1_HUMAN	DPF1	42.47	4.5393
1	1	sp|Q13151|ROA0_HUMAN	HNRNPA0	30.82	4.5336
1	1	sp|P35232|PHB_HUMAN	PHB	29.79	4.5324
1	1	sp|Q9BTC0|DIDO1_HUMAN	DIDO1	243.72	4.5276
1	1	sp|Q9Y230|RUVB2_HUMAN	RUVBL2	51.12	4.517
1	1	sp|P82673|RT35_HUMAN	MRPS35	36.82	4.5017
1	1	sp|Q99567|NUP88_HUMAN	NUP88	83.49	4.4729
1	1	sp|P05412|JUN_HUMAN	JUN	35.65	4.4638
1	1	sp|Q8NDX5|PHC3_HUMAN	PHC3	106.1	4.4539
1	1	sp|P50914|RL14_HUMAN	RPL14	23.42	4.3217
1	1	sp|O60506|HNRPQ_HUMAN	SYNCRIP	69.56	4.2631
1	1	sp|Q14974|IMB1_HUMAN	KPNB1	97.11	4.2381
1	1	sp|P62913|RL11_HUMAN	RPL11	20.24	4.2253
1	1	sp|O95391|SLU7_HUMAN	SLU7	68.34	4.215
1	1	sp|P09234|RU1C_HUMAN	SNRPC	17.38	4.2105
1	1	tr|A8K7N0|A8K7N0_HUMAN		23.63	4.193
1	1	tr|B2RC06|B2RC06_HUMAN		39.25	4.162
1	1	sp|Q8TBK6|ZCH10_HUMAN	ZCCHC10	20.95	4.1487
1	1	sp|Q9UBB5|MBD2_HUMAN	MBD2	43.23	4.1327
1	1	IGKC_MOUSE		11.77	4.1063
1	1	sp|P37198|NUP62_HUMAN	NUP62	53.22	4.0927
1	1	sp|P35579|MYH9_HUMAN	MYH9	226.39	4.0738
1	1	sp|P22695|QCR2_HUMAN	UQCRC2	48.41	4.0303
1	1	sp|P07355|ANXA2_HUMAN	ANXA2	38.58	4.0038
1	1	sp|O15381|NVL_HUMAN	NVL	94.99	3.9989
1	1	sp|Q07157|ZO1_HUMAN	TJP1	195.34	3.9914
1	1	sp|Q9Y3C1|NOP16_HUMAN	NOP16	21.18	3.9883
1	1	sp|Q9Y625|GPC6_HUMAN	GPC6	62.69	3.9801
1	1	tr|B2RWN5|B2RWN5_HUMAN	HEATR1	242.11	3.9638
1	1	sp|Q15910|EZH2_HUMAN	EZH2	85.31	3.9454
1	1	sp|Q9NQV6|PRD10_HUMAN	PRDM10	130.05	3.9287
1	1	sp|Q8TF76|HASP_HUMAN	GSG2	88.44	3.8857
1	1	sp|Q9Y3B4|SF3B6_HUMAN	SF3B6	14.58	3.8364
1	1	sp|P62314|SMD1_HUMAN	SNRPD1	13.27	3.8351
1	1	tr|Q6FI97|Q6FI97_HUMAN	BAF53A	47.35	3.8176
1	1	sp|Q9P013|CWC15_HUMAN	CWC15	26.61	3.8025
1	1	sp|P62899|RL31_HUMAN	RPL31	14.45	3.7783
1	1	sp|P82663|RT25_HUMAN	MRPS25	20.1	3.7565
1	1	sp|P35249|RFC4_HUMAN	RFC4	39.66	3.7202
1	1	sp|P49759|CLK1_HUMAN	CLK1	57.25	3.7089
1	1	sp|Q9NVH1|DJC11_HUMAN	DNAJC11	63.24	3.7074
1	1	sp|Q9UHR5|S30BP_HUMAN	SAP30BP	33.85	3.691
1	1	tr|B0UZZ8|B0UZZ8_HUMAN	C6orf11	68	3.6905
1	1	sp|Q8N9T8|KRI1_HUMAN	KRI1	82.55	3.6636
1	1	sp|P51991|ROA3_HUMAN	HNRNPA3	39.57	3.6618
1	1	sp|O14880|MGST3_HUMAN	MGST3	16.51	3.6611
1	1	tr|Q05CW7|Q05CW7_HUMAN	NAT10	62.35	3.6602
1	1	sp|O75934|SPF27_HUMAN	BCAS2	26.11	3.6364
1	1	sp|Q8NHW5|RLA0L_HUMAN	RPLP0P6	34.34	3.6321
1	1	sp|Q9NQ50|RM40_HUMAN	MRPL40	24.48	3.629
1	1	sp|P12235|ADT1_HUMAN	SLC25A4	33.04	3.6148
1	1	sp|O14519|CDKA1_HUMAN	CDK2AP1	12.36	3.6134
1	1	sp|Q96EP5|DAZP1_HUMAN	DAZAP1	43.36	3.6108
1	1	sp|Q9NYK5|RM39_HUMAN	MRPL39	38.69	3.5747
1	1	sp|P05023|AT1A1_HUMAN	ATP1A1	112.82	3.565
1	1	sp|P35250|RFC2_HUMAN	RFC2	39.13	3.526
1	1	sp|Q9Y676|RT18B_HUMAN	MRPS18B	29.38	3.5192
1	1	sp|O94832|MYO1D_HUMAN	MYO1D	116.13	3.5141
1	1	sp|O60762|DPM1_HUMAN	DPM1	29.62	3.5123
1	1	sp|Q9UBU9|NXF1_HUMAN	NXF1	70.14	3.5123
1	1	sp|Q96JM3|CHAP1_HUMAN	CHAMP1	89.04	3.5122
1	1	sp|Q9BYD3|RM04_HUMAN	MRPL4	34.9	3.4916
1	1	sp|Q9H7H0|MET17_HUMAN	METTL17	50.7	3.483
1	1	sp|Q9NX24|NHP2_HUMAN	NHP2	17.19	3.472
1	1	tr|Q562V5|Q562V5_HUMAN	ACT	11.42	3.4708
1	1	sp|Q9Y5Q9|TF3C3_HUMAN	GTF3C3	101.21	3.4705
1	1	sp|Q9ULU4|PKCB1_HUMAN	ZMYND8	131.61	3.4689
1	1	sp|Q9HBE1|PATZ1_HUMAN	PATZ1	74.01	3.4686
1	1	sp|P51571|SSRD_HUMAN	SSR4	18.99	3.4601
1	1	sp|Q06587|RING1_HUMAN	RING1	42.4	3.4513
1	1	sp|O14795|UN13B_HUMAN	UNC13B	180.56	3.4394
1	1	sp|P33992|MCM5_HUMAN	MCM5	82.23	3.3963
1	1	sp|Q13148|TADBP_HUMAN	TARDBP	44.71	3.3906
1	1	sp|Q8WY36|BBX_HUMAN	BBX	105.06	3.3426
1	1	sp|Q86XI8|CS068_HUMAN	C19orf68	70.03	3.3403
1	1	tr|B7Z8Y3|B7Z8Y3_HUMAN		106.95	3.3372
1	1	sp|Q8NDF8|PAPD5_HUMAN	PAPD5	63.23	3.3133
1	1	sp|P32119|PRDX2_HUMAN	PRDX2	21.88	3.312
1	1	sp|Q96SK2|TM209_HUMAN	TMEM209	62.88	3.3026
1	1	tr|D3DTH7|D3DTH7_HUMAN	MYO1C	98.87	3.2974
1	1	tr|B4DR34|B4DR34_HUMAN		36.86	3.2621
1	1	sp|Q9NP66|HM20A_HUMAN	HMG20A	40.12	3.2532
1	1	sp|O75955|FLOT1_HUMAN	FLOT1	47.33	3.2455
1	1	sp|Q96GN5|CDA7L_HUMAN	CDCA7L	52.17	3.2347
1	1	sp|Q7Z6E9|RBBP6_HUMAN	RBBP6	201.44	3.2342
1	1	sp|A8CG34|P121C_HUMAN	POM121C	124.98	3.2079
1	1	sp|P41208|CETN2_HUMAN	CETN2	19.73	3.2075
1	1	sp|P62829|RL23_HUMAN	RPL23	14.86	3.2074
1	1	sp|Q9NXE4|NSMA3_HUMAN	SMPD4	93.29	3.2044
1	1	sp|Q86Y91|KI18B_HUMAN	KIF18B	94.16	3.1821
1	1	sp|Q6DRA6|H2B2D_HUMAN	HIST2H2BD	18.01	3.1771
1	1	sp|P62263|RS14_HUMAN	RPS14	16.26	3.1597
1	1	sp|Q9UHX1|PUF60_HUMAN	PUF60	59.84	3.1255
1	1	sp|E9PRG8|CK098_HUMAN	C11orf98	13.79	3.1088
1	1	sp|Q75QN2|INT8_HUMAN	INTS8	113.02	3.1011
1	1	sp|Q58FF8|H90B2_HUMAN	HSP90AB2P	44.32	3.0769
1	1	sp|O75477|ERLN1_HUMAN	ERLIN1	38.9	3.0624
1	1	sp|Q15843|NEDD8_HUMAN	NEDD8	9.07	3.0468
1	1	sp|Q15365|PCBP1_HUMAN	PCBP1	37.47	3.0189
1	1	sp|P0DMR1|HNRC4_HUMAN	HNRNPCL4	32.01	3.0131
1	1	sp|Q9ULV3|CIZ1_HUMAN	CIZ1	99.98	3.0112
1	1	sp|P00558|PGK1_HUMAN	PGK1	44.59	3.0094
1	1	sp|Q8TE59|ATS19_HUMAN	ADAMTS19	133.96	3.0037
1	1	sp|Q8NAP3|ZBT38_HUMAN	ZBTB38	134.17	2.9639
1	1	KV2A7_MOUSE		12.27	2.9512
1	1	sp|Q8IXK0|PHC2_HUMAN	PHC2	90.66	2.9338
1	1	sp|O60341|KDM1A_HUMAN	KDM1A	92.84	2.9303
1	1	sp|Q9Y6F7|CDY2_HUMAN	CDY2A	60.49	2.9091
1	1	sp|O95235|KI20A_HUMAN	KIF20A	100.22	2.8771
1	1	sp|Q9UJZ1|STML2_HUMAN	STOML2	38.51	2.8728
1	1	sp|P04843|RPN1_HUMAN	RPN1	68.53	2.868
1	1	sp|Q9BVA1|TBB2B_HUMAN	TUBB2B	49.92	2.8339
1	1	sp|P43246|MSH2_HUMAN	MSH2	104.68	2.8127
1	1	sp|Q8WUB8|PHF10_HUMAN	PHF10	56.02	2.7847
1	1	sp|Q5JVF3|PCID2_HUMAN	PCID2	46	2.7464
1	1	sp|Q9Y3Y2|CHTOP_HUMAN	CHTOP	26.38	2.714
1	1	sp|Q9Y2X9|ZN281_HUMAN	ZNF281	96.85	2.6924
1	1	sp|Q53GQ0|DHB12_HUMAN	HSD17B12	34.3	2.6858
1	1	tr|A0A024R5M9|A0A024R5M9_HUMAN	NUMA1	236.37	2.6796
1	1	sp|P17010|ZFX_HUMAN	ZFX	90.46	2.6696
1	1	sp|P54652|HSP72_HUMAN	HSPA2	69.98	2.6579
1	1	sp|Q9UKD2|MRT4_HUMAN	MRTO4	27.54	2.6442
1	1	sp|P12273|PIP_HUMAN	PIP	16.56	2.6385
1	1	sp|Q14151|SAFB2_HUMAN	SAFB2	107.41	2.6256
1	1	sp|Q9UHA3|RLP24_HUMAN	RSL24D1	19.61	2.6188
1	1	sp|Q5H9F3|BCORL_HUMAN	BCORL1	182.41	2.5997
1	1	sp|Q8NDD1|CA131_HUMAN	C1orf131	32.75	2.5842
1	1	sp|Q9NWU5|RM22_HUMAN	MRPL22	23.63	2.5746
1	1	sp|Q9NZ01|TECR_HUMAN	TECR	36.01	2.5526
1	1	sp|Q16352|AINX_HUMAN	INA	55.36	2.5377
1	1	sp|O15504|NUPL2_HUMAN	NUPL2	44.84	2.5352
1	1	sp|Q9NR22|ANM8_HUMAN	PRMT8	45.26	2.5291
1	1	sp|P68871|HBB_HUMAN	HBB	15.99	2.5078
1	1	sp|Q5SNT2|TM201_HUMAN	TMEM201	72.19	2.4788
1	1	sp|P46776|RL27A_HUMAN	RPL27A	16.55	2.3924
1	1	sp|P13639|EF2_HUMAN	EEF2	95.28	2.3879
1	1	sp|Q8NDX1|PSD4_HUMAN	PSD4	116.18	2.347
1	1	sp|P62861|RS30_HUMAN	FAU	6.64	2.3442
1	1	sp|P13804|ETFA_HUMAN	ETFA	35.06	2.3145
1	1	sp|Q9NV06|DCA13_HUMAN	DCAF13	51.37	2.3115
1	1	sp|O75190|DNJB6_HUMAN	DNAJB6	36.06	2.3041
1	1	sp|P62857|RS28_HUMAN	RPS28	7.84	2.2822
1	1	sp|Q9NY93|DDX56_HUMAN	DDX56	61.55	2.2165
1	1	sp|P51784|UBP11_HUMAN	USP11	109.75	2.2148
1	1	sp|Q9NVH2|INT7_HUMAN	INTS7	106.77	2.2143
1	1	sp|O60673|REV3L_HUMAN	REV3L	352.55	2.2069
1	1	sp|Q9P015|RM15_HUMAN	MRPL15	33.4	2.2064
1	1	sp|P61353|RL27_HUMAN	RPL27	15.79	2.1707
1	1	sp|O75323|NIPS2_HUMAN	NIPSNAP2	33.72	2.1553
1	1	tr|Q9UMG4|Q9UMG4_HUMAN	hANK1	3.65	2.1374
1	1	sp|Q8IXM6|NRM_HUMAN	NRM	29.36	2.1313

## Sheet: HA-SS18SSX1_NE_peptides
Unique	Total	reference	Gene Symbol	MWT(kDa)	AVG
48	308	sp|P51532|SMCA4_HUMAN	SMARCA4	184.53	2.8323
71	221	sp|O14497|ARI1A_HUMAN	ARID1A	241.89	3.2897
60	221	sp|P51531|SMCA2_HUMAN	SMARCA2	181.17	2.9484
37	213	sp|Q92922|SMRC1_HUMAN	SMARCC1	122.79	2.94
51	174	sp|Q8TAQ2|SMRC2_HUMAN	SMARCC2	132.8	2.952
52	108	sp|Q8NFD5|ARI1B_HUMAN	ARID1B	235.97	3.1352
27	94	sp|Q96GM5|SMRD1_HUMAN	SMARCD1	58.2	3.4459
78	89	sp|P78527|PRKDC_HUMAN	PRKDC	468.79	3.2311
34	89	sp|Q9NZM4|BICRA_HUMAN	BICRA	158.39	3.2316
26	77	sp|Q969G3|SMCE1_HUMAN	SMARCE1	46.62	3.4283
28	75	sp|Q6STE5|SMRD3_HUMAN	SMARCD3	54.98	2.9487
19	74	sp|O96019|ACL6A_HUMAN	ACTL6A	47.43	3.1679
21	46	sp|Q92925|SMRD2_HUMAN	SMARCD2	58.88	3.1179
20	46	sp|P49411|EFTU_HUMAN	TUFM	49.51	2.681
10	46	sp|P62736|ACTA_HUMAN	ACTA2	41.98	2.4533
16	45	sp|Q12824|SNF5_HUMAN	SMARCB1	44.11	2.9132
7	41	sp|P63261|ACTG_HUMAN	ACTG1	41.77	3.2375
24	40	sp|Q9H8M2|BRD9_HUMAN	BRD9	66.96	3.3845
24	39	sp|P25705|ATPA_HUMAN	ATP5A1	59.71	3.347
14	35	sp|Q92785|REQU_HUMAN	DPF2	44.13	3.6206
23	34	sp|Q9UJS0|CMC2_HUMAN	SLC25A13	74.13	3.1068
14	31	sp|P12236|ADT3_HUMAN	SLC25A6	32.85	2.5554
15	30	sp|P52272|HNRPM_HUMAN	HNRNPM	77.46	3.2894
22	25	sp|P06576|ATPB_HUMAN	ATP5B	56.52	3.6483
24	24	sp|O75643|U520_HUMAN	SNRNP200	244.35	3.1225
23	23	sp|Q14980|NUMA1_HUMAN	NUMA1	238.12	3.7937
23	23	sp|Q14204|DYHC1_HUMAN	DYNC1H1	532.07	3.2127
18	23	sp|P05023|AT1A1_HUMAN	ATP1A1	112.82	3.7257
15	23	sp|O95831|AIFM1_HUMAN	AIFM1	66.86	3.2173
12	23	sp|P50402|EMD_HUMAN	EMD	28.98	2.7585
12	22	sp|P68371|TBB4B_HUMAN	TUBB4B	49.8	3.5227
10	22	sp|Q00325|MPCP_HUMAN	SLC25A3	40.07	2.6968
16	21	sp|Q08211|DHX9_HUMAN	DHX9	140.87	2.9913
14	21	sp|P11021|GRP78_HUMAN	HSPA5	72.29	3.2487
2	21	sp|Q15532|SSXT_HUMAN	SS18	45.9	2.4719
15	20	sp|P38646|GRP75_HUMAN	HSPA9	73.63	3.5062
7	20	sp|Q4VC05|BCL7A_HUMAN	BCL7A	22.8	3.3097
18	19	sp|P52701|MSH6_HUMAN	MSH6	152.69	3.4726
11	19	sp|Q6AI39|BICRL_HUMAN	BICRAL	115.01	3.2661
9	19	sp|P68104|EF1A1_HUMAN	EEF1A1	50.11	3.1829
16	18	sp|P09874|PARP1_HUMAN	PARP1	113.01	3.0283
16	18	sp|Q10570|CPSF1_HUMAN	CPSF1	160.78	2.7977
16	17	sp|P20700|LMNB1_HUMAN	LMNB1	66.37	3.3547
15	17	sp|Q16891|MIC60_HUMAN	IMMT	83.63	3.5711
16	16	sp|Q8N1F7|NUP93_HUMAN	NUP93	93.43	3.0683
13	16	sp|P40939|ECHA_HUMAN	HADHA	82.95	3.3237
13	16	sp|O00567|NOP56_HUMAN	NOP56	66.01	3.1798
9	16	sp|P62805|H4_HUMAN	HIST1H4A	11.36	3.0197
14	15	sp|P42704|LPPRC_HUMAN	LRPPRC	157.81	3.2864
13	15	sp|Q9UJV9|DDX41_HUMAN	DDX41	69.79	2.6016
5	15	sp|Q71DI3|H32_HUMAN	HIST2H3A	15.38	1.934
14	14	sp|Q6P2Q9|PRP8_HUMAN	PRPF8	273.43	2.9384
13	14	sp|Q9NVI7|ATD3A_HUMAN	ATAD3A	71.32	3.1974
13	14	sp|Q92621|NU205_HUMAN	NUP205	227.78	3.1896
7	14	sp|Q8WUZ0|BCL7C_HUMAN	BCL7C	23.45	3.5497
13	13	sp|Q9Y4W6|AFG32_HUMAN	AFG3L2	88.53	3.0599
13	13	sp|Q9BUQ8|DDX23_HUMAN	DDX23	95.52	3.0451
12	13	sp|Q9C0J8|WDR33_HUMAN	WDR33	145.8	3.3842
11	13	sp|Q96A33|CCD47_HUMAN	CCDC47	55.84	3.3429
9	13	sp|P43243|MATR3_HUMAN	MATR3	94.56	2.9462
12	12	sp|P04844|RPN2_HUMAN	RPN2	69.24	3.9026
12	12	sp|Q9Y5B6|PAXB1_HUMAN	PAXBP1	104.74	3.5313
12	12	sp|A0FGR8|ESYT2_HUMAN	ESYT2	102.29	3.287
10	12	sp|O75746|CMC1_HUMAN	SLC25A12	74.71	3.0669
6	12	sp|P55795|HNRH2_HUMAN	HNRNPH2	49.23	3.0612
5	12	sp|Q96KK5|H2A1H_HUMAN	HIST1H2AH	13.9	2.5583
2	12	sp|P05141|ADT2_HUMAN	SLC25A5	32.83	3.4462
11	11	sp|Q15029|U5S1_HUMAN	EFTUD2	109.37	3.6326
11	11	sp|Q02978|M2OM_HUMAN	SLC25A11	34.04	3.5222
10	11	sp|Q9Y2X3|NOP58_HUMAN	NOP58	59.54	4.2232
10	11	sp|Q7L0Y3|MRRP1_HUMAN	TRMT10C	47.32	2.9714
9	11	sp|P22695|QCR2_HUMAN	UQCRC2	48.41	3.5992
9	11	sp|Q9BQE3|TBA1C_HUMAN	TUBA1C	49.86	3.3342
9	11	sp|Q53GQ0|DHB12_HUMAN	HSD17B12	34.3	3.2769
9	11	sp|Q6UN15|FIP1_HUMAN	FIP1L1	66.49	3.1953
9	11	sp|Q9H9B4|SFXN1_HUMAN	SFXN1	35.6	3.0828
8	11	sp|O75306|NDUS2_HUMAN	NDUFS2	52.51	3.1642
5	11	sp|P33778|H2B1B_HUMAN	HIST1H2BB	13.94	2.5844
10	10	sp|O14980|XPO1_HUMAN	XPO1	123.31	3.5888
10	10	sp|Q6NUK1|SCMC1_HUMAN	SLC25A24	53.32	3.4159
10	10	sp|P04181|OAT_HUMAN	OAT	48.5	3.4156
10	10	sp|Q96I99|SUCB2_HUMAN	SUCLG2	46.48	3.3701
10	10	sp|Q86WJ1|CHD1L_HUMAN	CHD1L	100.92	3.2369
10	10	sp|P10809|CH60_HUMAN	HSPD1	61.02	2.9893
10	10	sp|Q9UBB9|TFP11_HUMAN	TFIP11	96.76	2.8601
10	10	sp|Q9BQG0|MBB1A_HUMAN	MYBBP1A	148.76	2.733
4	10	sp|Q16384|SSX1_HUMAN	SSX1	21.92	3.3189
4	10	IGH1M_MOUSE	Ighg1	43.36	2.7234
9	9	sp|Q96TA2|YMEL1_HUMAN	YME1L1	86.4	4.2777
9	9	sp|P30837|AL1B1_HUMAN	ALDH1B1	57.17	4.1396
9	9	sp|P35251|RFC1_HUMAN	RFC1	128.18	3.6089
9	9	sp|Q16822|PCKGM_HUMAN	PCK2	70.68	3.2754
9	9	sp|Q9NTI5|PDS5B_HUMAN	PDS5B	164.56	2.6945
8	9	sp|P11142|HSP7C_HUMAN	HSPA8	70.85	3.7908
8	9	sp|Q12769|NU160_HUMAN	NUP160	162.02	3.4687
8	9	sp|Q15758|AAAT_HUMAN	SLC1A5	56.56	3.2819
8	9	sp|P55084|ECHB_HUMAN	HADHB	51.26	3.1472
7	9	sp|P21796|VDAC1_HUMAN	VDAC1	30.75	3.0601
7	9	sp|Q9P035|HACD3_HUMAN	HACD3	43.13	2.84
6	9	sp|Q5T280|CI114_HUMAN	SPOUT1	41.98	3.0837
6	9	sp|P22087|FBRL_HUMAN	FBL	33.76	2.914
6	9	sp|P36542|ATPG_HUMAN	ATP5C1	32.98	2.6524
6	9	sp|Q9P2R7|SUCB1_HUMAN	SUCLA2	50.29	2.518
8	8	sp|Q29RF7|PDS5A_HUMAN	PDS5A	150.73	3.8078
8	8	sp|P11310|ACADM_HUMAN	ACADM	46.56	3.2564
8	8	sp|Q9NUL7|DDX28_HUMAN	DDX28	59.54	3.2067
8	8	sp|Q92841|DDX17_HUMAN	DDX17	80.22	3.1678
8	8	sp|P50570|DYN2_HUMAN	DNM2	98	3.0011
8	8	sp|Q5SRE5|NU188_HUMAN	NUP188	195.92	2.437
7	8	sp|P16615|AT2A2_HUMAN	ATP2A2	114.68	3.0714
7	8	sp|Q8N8A6|DDX51_HUMAN	DDX51	72.41	3.0036
6	8	sp|Q15637|SF01_HUMAN	SF1	68.29	3.1692
6	8	sp|P53985|MOT1_HUMAN	SLC16A1	53.91	2.686
7	7	sp|Q53H12|AGK_HUMAN	AGK	47.11	3.4069
7	7	sp|O43175|SERA_HUMAN	PHGDH	56.61	3.249
7	7	sp|P45880|VDAC2_HUMAN	VDAC2	31.55	3.0615
7	7	sp|P53621|COPA_HUMAN	COPA	138.26	3.0594
7	7	sp|P48047|ATPO_HUMAN	ATP5O	23.26	2.8331
7	7	sp|P46977|STT3A_HUMAN	STT3A	80.48	2.6162
6	7	sp|P42167|LAP2B_HUMAN	TMPO	50.64	3.4633
6	7	sp|O14983|AT2A1_HUMAN	ATP2A1	110.18	3.3261
6	7	sp|Q96T37|RBM15_HUMAN	RBM15	107.12	2.7759
6	6	sp|O75489|NDUS3_HUMAN	NDUFS3	30.22	3.7176
6	6	sp|Q9NXE4|NSMA3_HUMAN	SMPD4	93.29	3.5606
6	6	sp|Q92576|PHF3_HUMAN	PHF3	229.34	3.519
6	6	sp|Q9Y2R4|DDX52_HUMAN	DDX52	67.46	3.4811
6	6	sp|P38432|COIL_HUMAN	COIL	62.57	3.3461
6	6	sp|Q12931|TRAP1_HUMAN	TRAP1	80.06	3.332
6	6	sp|O75367|H2AY_HUMAN	H2AFY	39.59	3.2768
6	6	sp|Q9P2I0|CPSF2_HUMAN	CPSF2	88.43	3.2559
6	6	sp|Q96NB2|SFXN2_HUMAN	SFXN2	36.21	3.2502
6	6	sp|P43246|MSH2_HUMAN	MSH2	104.68	3.2395
6	6	sp|Q92616|GCN1_HUMAN	GCN1	292.57	3.0917
6	6	sp|O60313|OPA1_HUMAN	OPA1	111.56	3.0052
6	6	sp|Q6JQN1|ACD10_HUMAN	ACAD10	118.76	2.8882
5	6	sp|P35250|RFC2_HUMAN	RFC2	39.13	4.048
5	6	sp|P53618|COPB_HUMAN	COPB1	107.07	3.5299
5	6	sp|Q969V3|NCLN_HUMAN	NCLN	62.93	3.1625
5	6	sp|P50213|IDH3A_HUMAN	IDH3A	39.57	3.0362
5	6	sp|P49590|SYHM_HUMAN	HARS2	56.85	3.0295
5	6	sp|P53007|TXTP_HUMAN	SLC25A1	33.99	2.6822
5	6	sp|Q96CS3|FAF2_HUMAN	FAF2	52.59	2.5882
4	6	sp|P50416|CPT1A_HUMAN	CPT1A	88.31	3.1041
5	5	sp|Q9HC07|TM165_HUMAN	TMEM165	34.88	4.4695
5	5	sp|Q9NVH2|INT7_HUMAN	INTS7	106.77	3.8125
5	5	sp|P52597|HNRPF_HUMAN	HNRNPF	45.64	3.783
5	5	sp|Q9HCM4|E41L5_HUMAN	EPB41L5	81.8	3.7077
5	5	sp|P45954|ACDSB_HUMAN	ACADSB	47.46	3.5191
5	5	sp|P35613|BASI_HUMAN	BSG	42.17	3.5115
5	5	sp|Q9NSE4|SYIM_HUMAN	IARS2	113.72	3.5039
5	5	sp|Q9UKM7|MA1B1_HUMAN	MAN1B1	79.53	3.3681
5	5	sp|P33993|MCM7_HUMAN	MCM7	81.26	3.3539
5	5	sp|Q14683|SMC1A_HUMAN	SMC1A	143.14	3.3185
5	5	sp|Q3SY69|AL1L2_HUMAN	ALDH1L2	101.68	3.3065
5	5	sp|Q8IXI1|MIRO2_HUMAN	RHOT2	68.07	3.2378
5	5	sp|Q08945|SSRP1_HUMAN	SSRP1	81.02	3.2282
5	5	sp|P55786|PSA_HUMAN	NPEPPS	103.21	3.17
5	5	sp|P18074|ERCC2_HUMAN	ERCC2	86.85	3.1631
5	5	sp|Q96EY1|DNJA3_HUMAN	DNAJA3	52.46	3.1378
5	5	sp|Q9UH62|ARMX3_HUMAN	ARMCX3	42.47	2.9452
5	5	sp|P39656|OST48_HUMAN	DDOST	50.77	2.9053
5	5	sp|Q8NDT2|RB15B_HUMAN	RBM15B	97.15	2.8733
5	5	sp|Q8IXI2|MIRO1_HUMAN	RHOT1	70.74	2.8581
5	5	sp|Q9Y305|ACOT9_HUMAN	ACOT9	49.87	2.7301
5	5	sp|Q8IZL8|PELP1_HUMAN	PELP1	119.62	2.691
5	5	sp|P49756|RBM25_HUMAN	RBM25	100.12	2.6029
4	5	sp|O00411|RPOM_HUMAN	POLRMT	138.53	3.9144
4	5	sp|Q92784|DPF3_HUMAN	DPF3	43.06	3.5795
4	5	sp|P31943|HNRH1_HUMAN	HNRNPH1	49.2	3.2832
4	5	sp|P24539|AT5F1_HUMAN	ATP5F1	28.89	3.0786
4	5	sp|P34931|HS71L_HUMAN	HSPA1L	70.33	3.0763
4	5	sp|Q14739|LBR_HUMAN	LBR	70.66	3.0611
4	5	sp|P11177|ODPB_HUMAN	PDHB	39.21	2.8626
3	5	sp|P40938|RFC3_HUMAN	RFC3	40.53	2.7258
4	4	sp|O75600|KBL_HUMAN	GCAT	45.26	4.4371
4	4	sp|Q9UH99|SUN2_HUMAN	SUN2	80.26	4.1201
4	4	sp|Q5T9A4|ATD3B_HUMAN	ATAD3B	72.53	4.0914
4	4	sp|Q49A26|GLYR1_HUMAN	GLYR1	60.52	3.9554
4	4	sp|Q9BW27|NUP85_HUMAN	NUP85	74.97	3.9325
4	4	sp|Q8TED0|UTP15_HUMAN	UTP15	58.38	3.9212
4	4	sp|P28331|NDUS1_HUMAN	NDUFS1	79.42	3.8974
4	4	sp|Q3ZCQ8|TIM50_HUMAN	TIMM50	39.62	3.8468
4	4	sp|Q9BQE9|BCL7B_HUMAN	BCL7B	22.18	3.7012
4	4	sp|O14828|SCAM3_HUMAN	SCAMP3	38.26	3.6839
4	4	sp|P0DMV9|HS71B_HUMAN	HSPA1B	70.01	3.6515
4	4	sp|Q14684|RRP1B_HUMAN	RRP1B	84.38	3.6515
4	4	sp|P35249|RFC4_HUMAN	RFC4	39.66	3.6418
4	4	sp|Q96SK2|TM209_HUMAN	TMEM209	62.88	3.6406
4	4	sp|Q9NX63|MIC19_HUMAN	CHCHD3	26.14	3.628
4	4	sp|P26368|U2AF2_HUMAN	U2AF2	53.47	3.6016
4	4	sp|A6NJ78|MET15_HUMAN	METTL15	46.09	3.5927
4	4	sp|O75400|PR40A_HUMAN	PRPF40A	108.74	3.5794
4	4	sp|O15269|SPTC1_HUMAN	SPTLC1	52.71	3.5413
4	4	sp|O43615|TIM44_HUMAN	TIMM44	51.32	3.5271
4	4	sp|Q9Y5B9|SP16H_HUMAN	SUPT16H	119.84	3.4159
4	4	sp|Q14974|IMB1_HUMAN	KPNB1	97.11	3.3547
4	4	sp|O60762|DPM1_HUMAN	DPM1	29.62	3.2916
4	4	sp|Q9NRK6|ABCBA_HUMAN	ABCB10	79.1	3.2617
4	4	sp|Q01831|XPC_HUMAN	XPC	105.89	3.2417
4	4	sp|Q9BSD7|NTPCR_HUMAN	NTPCR	20.7	3.2165
4	4	sp|Q9P0J0|NDUAD_HUMAN	NDUFA13	16.69	3.1941
4	4	sp|Q9UJZ1|STML2_HUMAN	STOML2	38.51	3.13
4	4	sp|Q13601|KRR1_HUMAN	KRR1	43.64	3.1253
4	4	sp|P04843|RPN1_HUMAN	RPN1	68.53	3.0947
4	4	sp|Q9BPW8|NIPS1_HUMAN	NIPSNAP1	33.29	3.0705
4	4	sp|Q9H9P8|L2HDH_HUMAN	L2HGDH	50.28	3.0617
4	4	sp|P17844|DDX5_HUMAN	DDX5	69.1	3.0394
4	4	sp|O43809|CPSF5_HUMAN	NUDT21	26.21	3.0246
4	4	sp|P26641|EF1G_HUMAN	EEF1G	50.09	3.0126
4	4	sp|Q96HW7|INT4_HUMAN	INTS4	108.1	3.0126
4	4	sp|Q8WYP5|ELYS_HUMAN	AHCTF1	252.34	2.9942
4	4	sp|O43837|IDH3B_HUMAN	IDH3B	42.16	2.9905
4	4	sp|Q03701|CEBPZ_HUMAN	CEBPZ	120.9	2.9709
4	4	sp|Q14966|ZN638_HUMAN	ZNF638	220.49	2.9484
4	4	sp|P00367|DHE3_HUMAN	GLUD1	61.36	2.9254
4	4	sp|O76031|CLPX_HUMAN	CLPX	69.18	2.9124
4	4	sp|Q9UDR5|AASS_HUMAN	AASS	102.07	2.8915
4	4	sp|Q9BVA1|TBB2B_HUMAN	TUBB2B	49.92	2.8539
4	4	sp|Q9NXF1|TEX10_HUMAN	TEX10	105.61	2.846
4	4	sp|Q9H936|GHC1_HUMAN	SLC25A22	34.45	2.8371
4	4	sp|P08559|ODPA_HUMAN	PDHA1	43.27	2.8323
4	4	sp|P46821|MAP1B_HUMAN	MAP1B	270.47	2.6704
4	4	sp|Q96PK6|RBM14_HUMAN	RBM14	69.45	2.6673
4	4	sp|Q9NR30|DDX21_HUMAN	DDX21	87.29	2.5986
4	4	sp|Q9NRG9|AAAS_HUMAN	AAAS	59.54	2.5796
4	4	sp|A3KMH1|VWA8_HUMAN	VWA8	214.69	2.2576
4	4	sp|Q86UT6|NLRX1_HUMAN	NLRX1	107.55	2.2278
4	4	sp|Q9ULK5|VANG2_HUMAN	VANGL2	59.68	2.1911
3	4	sp|P48735|IDHP_HUMAN	IDH2	50.88	3.7507
3	4	sp|P13804|ETFA_HUMAN	ETFA	35.06	3.5786
3	4	sp|Q9H2S9|IKZF4_HUMAN	IKZF4	64.07	3.5119
3	4	sp|Q9H7H0|MET17_HUMAN	METTL17	50.7	3.5054
3	4	sp|Q12905|ILF2_HUMAN	ILF2	43.04	3.3415
3	4	sp|Q96EP5|DAZP1_HUMAN	DAZAP1	43.36	3.3015
2	4	sp|Q93079|H2B1H_HUMAN	HIST1H2BH	13.88	2.1574
3	3	sp|Q00839|HNRPU_HUMAN	HNRNPU	90.53	4.8236
3	3	sp|Q5UIP0|RIF1_HUMAN	RIF1	274.29	4.3695
3	3	sp|Q9Y5M8|SRPRB_HUMAN	SRPRB	29.68	4.3599
3	3	sp|Q96BW9|TAM41_HUMAN	TAMM41	51.03	4.3564
3	3	sp|Q8NI60|COQ8A_HUMAN	COQ8A	71.9	4.3561
3	3	sp|P08195|4F2_HUMAN	SLC3A2	67.95	4.1193
3	3	sp|O94813|SLIT2_HUMAN	SLIT2	169.76	4.0788
3	3	sp|Q9UQE7|SMC3_HUMAN	SMC3	141.45	4.0404
3	3	sp|Q6NSZ9|ZSC25_HUMAN	ZSCAN25	61.44	4.0337
3	3	sp|P51648|AL3A2_HUMAN	ALDH3A2	54.81	4.0321
3	3	sp|Q6IAN0|DRS7B_HUMAN	DHRS7B	35.1	4.0295
3	3	sp|Q14498|RBM39_HUMAN	RBM39	59.34	3.9624
3	3	sp|P23634|AT2B4_HUMAN	ATP2B4	137.83	3.9226
3	3	sp|Q13435|SF3B2_HUMAN	SF3B2	100.16	3.8939
3	3	sp|Q07021|C1QBP_HUMAN	C1QBP	31.34	3.806
3	3	sp|O75616|ERAL1_HUMAN	ERAL1	48.32	3.7878
3	3	sp|A8CG34|P121C_HUMAN	POM121C	124.98	3.7762
3	3	sp|O94906|PRP6_HUMAN	PRPF6	106.86	3.7503
3	3	sp|P53597|SUCA_HUMAN	SUCLG1	36.23	3.721
3	3	sp|Q86Y07|VRK2_HUMAN	VRK2	58.1	3.697
3	3	sp|Q5JTV8|TOIP1_HUMAN	TOR1AIP1	66.21	3.6383
3	3	sp|P32189|GLPK_HUMAN	GK	61.21	3.5989
3	3	sp|P51571|SSRD_HUMAN	SSR4	18.99	3.5681
3	3	sp|Q96D53|COQ8B_HUMAN	COQ8B	60.03	3.559
3	3	sp|P02545|LMNA_HUMAN	LMNA	74.09	3.5564
3	3	tr|F8VXC8|F8VXC8_HUMAN	SMARCC2	136.1	3.4843
3	3	tr|Q3B7X4|Q3B7X4_HUMAN	IMMT	40.47	3.4796
3	3	sp|Q9Y679|AUP1_HUMAN	AUP1	52.99	3.3718
3	3	sp|P13010|XRCC5_HUMAN	XRCC5	82.65	3.3491
3	3	sp|P32322|P5CR1_HUMAN	PYCR1	33.34	3.3089
3	3	sp|Q9UMS4|PRP19_HUMAN	PRPF19	55.15	3.2974
3	3	sp|P12956|XRCC6_HUMAN	XRCC6	69.8	3.2967
3	3	sp|P49755|TMEDA_HUMAN	TMED10	24.96	3.2947
3	3	sp|Q9Y678|COPG1_HUMAN	COPG1	97.66	3.2391
3	3	sp|P43307|SSRA_HUMAN	SSR1	32.22	3.212
3	3	sp|O75592|MYCB2_HUMAN	MYCBP2	509.76	3.1986
3	3	sp|Q14103|HNRPD_HUMAN	HNRNPD	38.41	3.1817
3	3	sp|Q9BX10|GTPB2_HUMAN	GTPBP2	65.73	3.1504
3	3	sp|O95299|NDUAA_HUMAN	NDUFA10	40.72	3.1004
3	3	sp|P49792|RBP2_HUMAN	RANBP2	357.97	3.071
3	3	sp|P28288|ABCD3_HUMAN	ABCD3	75.43	3.0169
3	3	sp|Q92947|GCDH_HUMAN	GCDH	48.1	3.0023
3	3	sp|Q9BW92|SYTM_HUMAN	TARS2	80.99	2.9891
3	3	sp|O43824|GTPB6_HUMAN	GTPBP6	56.85	2.9889
3	3	sp|Q9H583|HEAT1_HUMAN	HEATR1	242.22	2.9281
3	3	sp|Q9H0U3|MAGT1_HUMAN	MAGT1	38.01	2.916
3	3	sp|Q8IXB1|DJC10_HUMAN	DNAJC10	91.02	2.9101
3	3	sp|P57088|TMM33_HUMAN	TMEM33	27.96	2.8935
3	3	sp|P20020|AT2B1_HUMAN	ATP2B1	138.67	2.8139
3	3	sp|Q9H857|NT5D2_HUMAN	NT5DC2	60.68	2.811
3	3	sp|P54136|SYRC_HUMAN	RARS	75.33	2.791
3	3	sp|P40937|RFC5_HUMAN	RFC5	38.47	2.7891
3	3	sp|Q9BTX1|NDC1_HUMAN	NDC1	76.26	2.7416
3	3	sp|Q5T160|SYRM_HUMAN	RARS2	65.46	2.7067
3	3	sp|Q9Y4W2|LAS1L_HUMAN	LAS1L	83.01	2.6959
3	3	sp|Q9NZ01|TECR_HUMAN	TECR	36.01	2.6888
3	3	sp|Q8WWC4|MAIP1_HUMAN	MAIP1	32.52	2.6849
3	3	sp|Q9UL03|INT6_HUMAN	INTS6	100.33	2.6767
3	3	sp|Q13123|RED_HUMAN	IK	65.56	2.6747
3	3	sp|O60318|GANP_HUMAN	MCM3AP	218.27	2.6195
3	3	sp|Q9HBE1|PATZ1_HUMAN	PATZ1	74.01	2.6111
3	3	sp|O94874|UFL1_HUMAN	UFL1	89.54	2.5668
3	3	sp|Q96HS1|PGAM5_HUMAN	PGAM5	31.98	2.5394
3	3	sp|O43143|DHX15_HUMAN	DHX15	90.88	2.4658
3	3	sp|P63092|GNAS2_HUMAN	GNAS	45.64	2.3729
3	3	sp|Q9HC21|TPC_HUMAN	SLC25A19	35.49	2.0792
2	3	sp|Q01650|LAT1_HUMAN	SLC7A5	54.97	4.3582
2	3	sp|O95674|CDS2_HUMAN	CDS2	51.38	4.0086
2	3	sp|O75251|NDUS7_HUMAN	NDUFS7	23.55	3.655
2	3	sp|Q9UBM7|DHCR7_HUMAN	DHCR7	54.45	3.0868
2	3	sp|Q9Y277|VDAC3_HUMAN	VDAC3	30.64	3.0513
2	3	sp|P04792|HSPB1_HUMAN	HSPB1	22.77	2.9885
2	3	sp|O14925|TIM23_HUMAN	TIMM23	21.93	2.985
2	3	sp|P14618|KPYM_HUMAN	PKM	57.9	2.9626
2	3	sp|Q9UM00|TMCO1_HUMAN	TMCO1	21.16	2.6723
2	3	sp|Q92782|DPF1_HUMAN	DPF1	42.47	1.8419
2	2	sp|Q9NS69|TOM22_HUMAN	TOMM22	15.51	5.021
2	2	sp|Q99805|TM9S2_HUMAN	TM9SF2	75.73	4.898
2	2	sp|A1L0T0|ILVBL_HUMAN	ILVBL	67.82	4.8795
2	2	sp|Q9BSF4|TIM29_HUMAN	TIMM29	29.22	4.7691
2	2	sp|Q9NNW5|WDR6_HUMAN	WDR6	121.65	4.6122
2	2	sp|Q70CQ3|UBP30_HUMAN	USP30	58.47	4.5749
2	2	sp|Q9GZR7|DDX24_HUMAN	DDX24	96.27	4.5606
2	2	sp|P09622|DLDH_HUMAN	DLD	54.14	4.506
2	2	sp|P00403|COX2_HUMAN	MT-CO2	25.55	4.3826
2	2	sp|Q8TB37|NUBPL_HUMAN	NUBPL	34.06	4.2762
2	2	sp|Q5JPH6|SYEM_HUMAN	EARS2	58.65	4.2723
2	2	sp|P07910|HNRPC_HUMAN	HNRNPC	33.65	4.2686
2	2	sp|P47985|UCRI_HUMAN	UQCRFS1	29.65	4.2492
2	2	sp|Q9NPI1|BRD7_HUMAN	BRD7	74.09	4.2027
2	2	sp|P41208|CETN2_HUMAN	CETN2	19.73	4.1872
2	2	sp|O00165|HAX1_HUMAN	HAX1	31.6	4.1829
2	2	sp|P55265|DSRAD_HUMAN	ADAR	135.98	4.1552
2	2	sp|Q9NUQ2|PLCE_HUMAN	AGPAT5	42.04	4.1535
2	2	sp|Q68CQ7|GL8D1_HUMAN	GLT8D1	41.91	4.0458
2	2	sp|Q5HYI7|MTX3_HUMAN	MTX3	35.07	4.0096
2	2	sp|P07437|TBB5_HUMAN	TUBB	49.64	3.9765
2	2	sp|P13674|P4HA1_HUMAN	P4HA1	61.01	3.9399
2	2	sp|Q8WY36|BBX_HUMAN	BBX	105.06	3.912
2	2	sp|Q6DD88|ATLA3_HUMAN	ATL3	60.5	3.8159
2	2	sp|O00116|ADAS_HUMAN	AGPS	72.87	3.8089
2	2	sp|P03886|NU1M_HUMAN	MT-ND1	35.64	3.785
2	2	sp|O15270|SPTC2_HUMAN	SPTLC2	62.88	3.7695
2	2	sp|Q9UDX5|MTFP1_HUMAN	MTFP1	18	3.7587
2	2	sp|P52292|IMA1_HUMAN	KPNA2	57.83	3.7421
2	2	sp|O95639|CPSF4_HUMAN	CPSF4	30.23	3.7332
2	2	sp|Q96C36|P5CR2_HUMAN	PYCR2	33.62	3.6947
2	2	sp|P11498|PYC_HUMAN	PC	129.55	3.6878
2	2	sp|O00410|IPO5_HUMAN	IPO5	123.55	3.6863
2	2	sp|O14654|IRS4_HUMAN	IRS4	133.68	3.685
2	2	sp|Q9NVH1|DJC11_HUMAN	DNAJC11	63.24	3.6387
2	2	sp|Q86VP6|CAND1_HUMAN	CAND1	136.29	3.6258
2	2	sp|P05412|JUN_HUMAN	JUN	35.65	3.6102
2	2	sp|Q00587|BORG5_HUMAN	CDC42EP1	40.27	3.6034
2	2	sp|P62987|RL40_HUMAN	UBA52	14.72	3.5869
2	2	sp|P12004|PCNA_HUMAN	PCNA	28.75	3.5839
2	2	sp|Q9NRZ9|HELLS_HUMAN	HELLS	97.01	3.5446
2	2	sp|Q15393|SF3B3_HUMAN	SF3B3	135.49	3.5349
2	2	sp|Q9NVI1|FANCI_HUMAN	FANCI	149.23	3.532
2	2	sp|P33527|MRP1_HUMAN	ABCC1	171.48	3.5224
2	2	sp|Q03252|LMNB2_HUMAN	LMNB2	69.91	3.5134
2	2	sp|O00400|ACATN_HUMAN	SLC33A1	60.87	3.5111
2	2	sp|Q92522|H1X_HUMAN	H1FX	22.47	3.4867
2	2	sp|Q9UBU9|NXF1_HUMAN	NXF1	70.14	3.471
2	2	sp|Q15365|PCBP1_HUMAN	PCBP1	37.47	3.4358
2	2	sp|Q9H061|T126A_HUMAN	TMEM126A	21.51	3.4112
2	2	sp|P52429|DGKE_HUMAN	DGKE	63.88	3.3745
2	2	sp|O00257|CBX4_HUMAN	CBX4	61.33	3.344
2	2	sp|P54886|P5CS_HUMAN	ALDH18A1	87.25	3.3363
2	2	sp|O43491|E41L2_HUMAN	EPB41L2	112.52	3.3288
2	2	sp|Q5JTZ9|SYAM_HUMAN	AARS2	107.27	3.3224
2	2	sp|P08574|CY1_HUMAN	CYC1	35.4	3.3097
2	2	sp|P48651|PTSS1_HUMAN	PTDSS1	55.49	3.2672
2	2	sp|Q53R41|FAKD1_HUMAN	FASTKD1	97.35	3.263
2	2	sp|Q92542|NICA_HUMAN	NCSTN	78.36	3.2618
2	2	sp|Q8IY17|PLPL6_HUMAN	PNPLA6	149.9	3.2524
2	2	sp|P30825|CTR1_HUMAN	SLC7A1	67.59	3.2044
2	2	sp|O15321|TM9S1_HUMAN	TM9SF1	68.82	3.1856
2	2	sp|P31689|DNJA1_HUMAN	DNAJA1	44.84	3.1792
2	2	sp|Q5JVF3|PCID2_HUMAN	PCID2	46	3.1732
2	2	sp|Q8WUK0|PTPM1_HUMAN	PTPMT1	22.83	3.1618
2	2	sp|O75396|SC22B_HUMAN	SEC22B	24.58	3.154
2	2	sp|Q9Y2J2|E41L3_HUMAN	EPB41L3	120.6	3.1507
2	2	sp|O95573|ACSL3_HUMAN	ACSL3	80.37	3.1429
2	2	sp|Q96N66|MBOA7_HUMAN	MBOAT7	52.73	3.0857
2	2	sp|Q9UG63|ABCF2_HUMAN	ABCF2	71.24	3.0777
2	2	sp|Q10469|MGAT2_HUMAN	MGAT2	51.52	3.06
2	2	sp|Q68CP9|ARID2_HUMAN	ARID2	197.27	3.0415
2	2	sp|Q8NC56|LEMD2_HUMAN	LEMD2	56.94	3.0367
2	2	sp|Q9UBD5|ORC3_HUMAN	ORC3	82.2	3.0212
2	2	sp|O00159|MYO1C_HUMAN	MYO1C	121.61	3.0205
2	2	sp|P56134|ATPK_HUMAN	ATP5J2	10.91	3.0031
2	2	sp|P38117|ETFB_HUMAN	ETFB	27.83	3.001
2	2	sp|P12235|ADT1_HUMAN	SLC25A4	33.04	2.929
2	2	sp|Q5C9Z4|NOM1_HUMAN	NOM1	96.2	2.8956
2	2	sp|Q8TCT9|HM13_HUMAN	HM13	41.46	2.8954
2	2	sp|Q9H2D1|MFTC_HUMAN	SLC25A32	35.38	2.892
2	2	sp|P17987|TCPA_HUMAN	TCP1	60.31	2.8893
2	2	sp|Q9BYN8|RT26_HUMAN	MRPS26	24.2	2.8798
2	2	sp|Q13428|TCOF_HUMAN	TCOF1	152.02	2.8687
2	2	sp|Q8N442|GUF1_HUMAN	GUF1	74.28	2.8578
2	2	sp|Q9NSI2|F207A_HUMAN	FAM207A	25.44	2.8529
2	2	sp|O75323|NIPS2_HUMAN	NIPSNAP2	33.72	2.8489
2	2	sp|Q8NF37|PCAT1_HUMAN	LPCAT1	59.11	2.8362
2	2	sp|P46087|NOP2_HUMAN	NOP2	89.25	2.83
2	2	sp|Q15120|PDK3_HUMAN	PDK3	46.91	2.8249
2	2	sp|Q9UGN5|PARP2_HUMAN	PARP2	66.16	2.8221
2	2	sp|Q12788|TBL3_HUMAN	TBL3	88.98	2.8072
2	2	sp|Q13505|MTX1_HUMAN	MTX1	51.44	2.802
2	2	sp|Q9H0A0|NAT10_HUMAN	NAT10	115.66	2.785
2	2	sp|Q5VV42|CDKAL_HUMAN	CDKAL1	65.07	2.7816
2	2	sp|Q9H223|EHD4_HUMAN	EHD4	61.14	2.7606
2	2	sp|P38435|VKGC_HUMAN	GGCX	87.5	2.7259
2	2	sp|Q99459|CDC5L_HUMAN	CDC5L	92.19	2.7222
2	2	sp|Q99653|CHP1_HUMAN	CHP1	22.44	2.7104
2	2	sp|Q9HD45|TM9S3_HUMAN	TM9SF3	67.84	2.6916
2	2	sp|Q9Y4A5|TRRAP_HUMAN	TRRAP	437.32	2.6864
2	2	sp|Q9Y6J9|TAF6L_HUMAN	TAF6L	67.77	2.6785
2	2	sp|O95347|SMC2_HUMAN	SMC2	135.57	2.6624
2	2	sp|Q92544|TM9S4_HUMAN	TM9SF4	74.47	2.6428
2	2	sp|P11387|TOP1_HUMAN	TOP1	90.67	2.6258
2	2	sp|Q9P032|NDUF4_HUMAN	NDUFAF4	20.25	2.619
2	2	sp|Q12906|ILF3_HUMAN	ILF3	95.28	2.6162
2	2	sp|Q9BXW7|HDHD5_HUMAN	HDHD5	46.29	2.6115
2	2	sp|P49821|NDUV1_HUMAN	NDUFV1	50.78	2.5884
2	2	sp|O00192|ARVC_HUMAN	ARVCF	104.58	2.521
2	2	sp|Q9BVK6|TMED9_HUMAN	TMED9	27.26	2.5109
2	2	sp|Q6ZXV5|TMTC3_HUMAN	TMTC3	103.94	2.5017
2	2	sp|O76062|ERG24_HUMAN	TM7SF2	46.38	2.4483
2	2	sp|Q9Y512|SAM50_HUMAN	SAMM50	51.94	2.4034
2	2	sp|Q5TA45|INT11_HUMAN	INTS11	67.62	2.4003
2	2	sp|P28370|SMCA1_HUMAN	SMARCA1	122.53	2.3685
2	2	sp|P17480|UBF1_HUMAN	UBTF	89.35	2.3649
2	2	sp|P84103|SRSF3_HUMAN	SRSF3	19.32	2.2759
2	2	sp|Q14527|HLTF_HUMAN	HLTF	113.86	2.2533
2	2	sp|P61619|S61A1_HUMAN	SEC61A1	52.23	2.2427
2	2	sp|Q9Y2R9|RT07_HUMAN	MRPS7	28.12	2.1584
2	2	sp|Q9BSJ2|GCP2_HUMAN	TUBGCP2	102.47	1.8316
1	2	sp|Q01130|SRSF2_HUMAN	SRSF2	25.46	4.3513
1	2	sp|P16104|H2AX_HUMAN	H2AFX	15.14	3.4679
1	2	sp|O94805|ACL6B_HUMAN	ACTL6B	46.85	3.0937
1	2	sp|Q99959|PKP2_HUMAN	PKP2	97.35	3.0573
1	2	sp|Q9BYX7|ACTBM_HUMAN	POTEKP	41.99	3.0304
1	2	sp|Q9Y3E0|GOT1B_HUMAN	GOLT1B	15.42	2.5183
1	2	sp|Q9Y2X0|MED16_HUMAN	MED16	96.73	2.3369
1	2	sp|Q9P104|DOK5_HUMAN	DOK5	35.44	2.0759
1	1	sp|Q9NPL8|TIDC1_HUMAN	TIMMDC1	32.16	5.5872
1	1	sp|Q75QN2|INT8_HUMAN	INTS8	113.02	5.1795
1	1	sp|Q7L8L6|FAKD5_HUMAN	FASTKD5	86.52	5.1458
1	1	sp|Q15287|RNPS1_HUMAN	RNPS1	34.19	4.9637
1	1	sp|Q8WUA4|TF3C2_HUMAN	GTF3C2	100.62	4.8457
1	1	sp|Q9Y2Q3|GSTK1_HUMAN	GSTK1	25.48	4.8083
1	1	sp|Q9H845|ACAD9_HUMAN	ACAD9	68.72	4.7486
1	1	sp|P61978|HNRPK_HUMAN	HNRNPK	50.94	4.7158
1	1	sp|O94766|B3GA3_HUMAN	B3GAT3	37.1	4.7011
1	1	sp|O15554|KCNN4_HUMAN	KCNN4	47.66	4.684
1	1	sp|O60884|DNJA2_HUMAN	DNAJA2	45.72	4.6496
1	1	sp|P62995|TRA2B_HUMAN	TRA2B	33.65	4.633
1	1	sp|Q8N6R0|MET13_HUMAN	METTL13	78.72	4.5641
1	1	tr|B7ZAF6|B7ZAF6_HUMAN	SUCLA2	43.83	4.5502
1	1	sp|Q04837|SSBP_HUMAN	SSBP1	17.25	4.5487
1	1	sp|Q6B0I6|KDM4D_HUMAN	KDM4D	58.57	4.5398
1	1	sp|P56962|STX17_HUMAN	STX17	33.38	4.5351
1	1	sp|Q9Y3D7|TIM16_HUMAN	PAM16	13.82	4.4422
1	1	sp|P08708|RS17_HUMAN	RPS17	15.54	4.4124
1	1	sp|Q9BT22|ALG1_HUMAN	ALG1	52.48	4.402
1	1	tr|Q2M1J6|Q2M1J6_HUMAN	OXA1L	55.35	4.3966
1	1	sp|O75528|TADA3_HUMAN	TADA3	48.87	4.3954
1	1	sp|Q9UNQ2|DIM1_HUMAN	DIMT1	35.21	4.3536
1	1	sp|O95470|SGPL1_HUMAN	SGPL1	63.48	4.3015
1	1	sp|Q86Y91|KI18B_HUMAN	KIF18B	94.16	4.2375
1	1	sp|Q9NWW5|CLN6_HUMAN	CLN6	35.9	4.2186
1	1	sp|Q969Y2|GTPB3_HUMAN	GTPBP3	52.03	4.1992
1	1	sp|O43159|RRP8_HUMAN	RRP8	50.68	4.1825
1	1	sp|Q8N6L1|KTAP2_HUMAN	KRTCAP2	14.67	4.1782
1	1	sp|O75531|BAF_HUMAN	BANF1	10.05	4.1148
1	1	sp|O94887|FARP2_HUMAN	FARP2	119.81	4.1008
1	1	sp|Q96GC9|VMP1_HUMAN	VMP1	46.21	4.0888
1	1	sp|Q9BPX6|MICU1_HUMAN	MICU1	54.32	4.0864
1	1	sp|O43347|MSI1H_HUMAN	MSI1	39.1	4.0779
1	1	tr|B4DR34|B4DR34_HUMAN		36.86	4.074
1	1	sp|Q8TAE8|G45IP_HUMAN	GADD45GIP1	25.37	4.0691
1	1	sp|Q8N465|D2HDH_HUMAN	D2HGDH	56.38	4.0528
1	1	sp|O95140|MFN2_HUMAN	MFN2	86.35	4.0323
1	1	sp|P00387|NB5R3_HUMAN	CYB5R3	34.21	4.0153
1	1	sp|Q15334|L2GL1_HUMAN	LLGL1	115.35	4.0019
1	1	sp|Q9UHX1|PUF60_HUMAN	PUF60	59.84	3.985
1	1	sp|Q96DA6|TIM14_HUMAN	DNAJC19	12.49	3.9537
1	1	sp|O43390|HNRPR_HUMAN	HNRNPR	70.9	3.9371
1	1	sp|P62820|RAB1A_HUMAN	RAB1A	22.66	3.9346
1	1	sp|Q9HDC5|JPH1_HUMAN	JPH1	71.64	3.9134
1	1	sp|Q8TBP6|S2540_HUMAN	SLC25A40	38.1	3.8986
1	1	sp|O75352|MPU1_HUMAN	MPDU1	26.62	3.8941
1	1	sp|O75533|SF3B1_HUMAN	SF3B1	145.74	3.8767
1	1	sp|P35558|PCKGC_HUMAN	PCK1	69.15	3.8646
1	1	sp|Q15459|SF3A1_HUMAN	SF3A1	88.83	3.8594
1	1	sp|O14880|MGST3_HUMAN	MGST3	16.51	3.8593
1	1	sp|Q6NTF9|RHBD2_HUMAN	RHBDD2	39.18	3.819
1	1	sp|Q15233|NONO_HUMAN	NONO	54.2	3.7878
1	1	sp|Q9H4L4|SENP3_HUMAN	SENP3	64.97	3.785
1	1	sp|Q96QD8|S38A2_HUMAN	SLC38A2	55.99	3.7721
1	1	sp|Q9H8H3|MET7A_HUMAN	METTL7A	28.3	3.7715
1	1	sp|Q9NVH0|EXD2_HUMAN	EXD2	70.31	3.7582
1	1	sp|Q9H5Q4|TFB2M_HUMAN	TFB2M	45.32	3.7433
1	1	sp|Q8IWA4|MFN1_HUMAN	MFN1	84.05	3.742
1	1	tr|J3KN66|J3KN66_HUMAN	TOR1AIP1	67.78	3.734
1	1	sp|O00148|DX39A_HUMAN	DDX39A	49.1	3.7271
1	1	sp|O75976|CBPD_HUMAN	CPD	152.84	3.726
1	1	sp|Q3SXY8|AR13B_HUMAN	ARL13B	48.61	3.7066
1	1	sp|P35232|PHB_HUMAN	PHB	29.79	3.701
1	1	sp|Q5SY16|NOL9_HUMAN	NOL9	79.27	3.6809
1	1	sp|Q9Y3A6|TMED5_HUMAN	TMED5	25.99	3.655
1	1	sp|Q9BZE1|RM37_HUMAN	MRPL37	48.09	3.6351
1	1	sp|Q8NBN7|RDH13_HUMAN	RDH13	35.91	3.6132
1	1	sp|Q6NUN9|ZN746_HUMAN	ZNF746	69.09	3.6064
1	1	sp|P41252|SYIC_HUMAN	IARS	144.41	3.601
1	1	sp|Q96BN2|TADA1_HUMAN	TADA1	37.36	3.5969
1	1	sp|P54652|HSP72_HUMAN	HSPA2	69.98	3.5946
1	1	sp|Q02338|BDH_HUMAN	BDH1	38.13	3.5915
1	1	tr|A0A1B0GTJ8|A0A1B0GTJ8_HUMAN	ARID1B	163.28	3.5712
1	1	sp|Q9Y5Y0|FLVC1_HUMAN	FLVCR1	59.82	3.5588
1	1	sp|Q9H0H0|INT2_HUMAN	INTS2	134.24	3.534
1	1	tr|H7BXI1|H7BXI1_HUMAN	ESYT2	97.95	3.5218
1	1	sp|O00571|DDX3X_HUMAN	DDX3X	73.2	3.5084
1	1	sp|Q6P9B9|INT5_HUMAN	INTS5	107.93	3.4997
1	1	sp|Q969X6|UTP4_HUMAN	UTP4	76.84	3.4982
1	1	sp|Q7Z5K2|WAPL_HUMAN	WAPL	132.86	3.4906
1	1	sp|Q8NI27|THOC2_HUMAN	THOC2	182.66	3.4868
1	1	sp|Q6YN16|HSDL2_HUMAN	HSDL2	45.37	3.4781
1	1	sp|P83731|RL24_HUMAN	RPL24	17.77	3.4775
1	1	sp|Q5BKZ1|ZN326_HUMAN	ZNF326	65.61	3.4679
1	1	IGKC_MOUSE		11.77	3.4619
1	1	sp|Q5T0B9|ZN362_HUMAN	ZNF362	45.79	3.4575
1	1	sp|Q16698|DECR_HUMAN	DECR1	36.04	3.4391
1	1	sp|Q6PIW4|FIGL1_HUMAN	FIGNL1	74.03	3.4381
1	1	sp|Q14517|FAT1_HUMAN	FAT1	505.96	3.4316
1	1	sp|Q8TAA9|VANG1_HUMAN	VANGL1	59.94	3.4174
1	1	sp|Q8NBI6|XXLT1_HUMAN	XXYLT1	43.78	3.3993
1	1	sp|P61225|RAP2B_HUMAN	RAP2B	20.49	3.3924
1	1	sp|Q9P2E9|RRBP1_HUMAN	RRBP1	152.38	3.3909
1	1	sp|O14776|TCRG1_HUMAN	TCERG1	123.82	3.3829
1	1	sp|P08670|VIME_HUMAN	VIM	53.62	3.3766
1	1	sp|P68363|TBA1B_HUMAN	TUBA1B	50.12	3.3736
1	1	sp|P62316|SMD2_HUMAN	SNRPD2	13.52	3.3706
1	1	sp|Q8WY07|CTR3_HUMAN	SLC7A3	67.13	3.3446
1	1	sp|O95070|YIF1A_HUMAN	YIF1A	31.99	3.3423
1	1	sp|Q9Y289|SC5A6_HUMAN	SLC5A6	68.6	3.3106
1	1	sp|P62701|RS4X_HUMAN	RPS4X	29.58	3.3014
1	1	sp|Q9BVJ6|UT14A_HUMAN	UTP14A	87.92	3.2855
1	1	sp|Q9Y3T9|NOC2L_HUMAN	NOC2L	84.87	3.2781
1	1	sp|P05067|A4_HUMAN	APP	86.89	3.2681
1	1	sp|P98194|AT2C1_HUMAN	ATP2C1	100.51	3.2635
1	1	sp|Q06587|RING1_HUMAN	RING1	42.4	3.2538
1	1	sp|Q13148|TADBP_HUMAN	TARDBP	44.71	3.2457
1	1	tr|Q59G16|Q59G16_HUMAN		127.3	3.2436
1	1	sp|Q9UKU7|ACAD8_HUMAN	ACAD8	45.04	3.2308
1	1	sp|P06493|CDK1_HUMAN	CDK1	34.07	3.2145
1	1	sp|Q86VI3|IQGA3_HUMAN	IQGAP3	184.58	3.2033
1	1	sp|Q71UI9|H2AV_HUMAN	H2AFV	13.5	3.2018
1	1	sp|Q9Y584|TIM22_HUMAN	TIMM22	20.02	3.1815
1	1	sp|Q96AA3|RFT1_HUMAN	RFT1	60.3	3.1606
1	1	sp|O60830|TI17B_HUMAN	TIMM17B	18.26	3.1592
1	1	sp|Q8TEM1|PO210_HUMAN	NUP210	204.98	3.1521
1	1	sp|P62241|RS8_HUMAN	RPS8	24.19	3.1446
1	1	sp|P04406|G3P_HUMAN	GAPDH	36.03	3.1344
1	1	sp|Q96DA2|RB39B_HUMAN	RAB39B	24.61	3.1279
1	1	sp|Q9ULH0|KDIS_HUMAN	KIDINS220	196.42	3.1272
1	1	sp|O60264|SMCA5_HUMAN	SMARCA5	121.83	3.1176
1	1	sp|Q15572|TAF1C_HUMAN	TAF1C	95.15	3.1073
1	1	sp|Q9Y6M5|ZNT1_HUMAN	SLC30A1	55.26	3.1001
1	1	sp|P19404|NDUV2_HUMAN	NDUFV2	27.37	3.0934
1	1	sp|Q9Y2W1|TR150_HUMAN	THRAP3	108.6	3.092
1	1	sp|Q9H0U9|TSYL1_HUMAN	TSPYL1	49.16	3.0855
1	1	sp|Q9Y256|FACE2_HUMAN	RCE1	35.81	3.0848
1	1	sp|O43913|ORC5_HUMAN	ORC5	50.25	3.0745
1	1	sp|O00483|NDUA4_HUMAN	NDUFA4	9.36	3.0468
1	1	sp|Q15366|PCBP2_HUMAN	PCBP2	38.56	3.0445
1	1	sp|P35659|DEK_HUMAN	DEK	42.65	3.0425
1	1	sp|P24468|COT2_HUMAN	NR2F2	45.54	3.0302
1	1	sp|Q16563|SYPL1_HUMAN	SYPL1	28.55	3.0247
1	1	sp|Q9H300|PARL_HUMAN	PARL	42.16	3.0049
1	1	sp|P05091|ALDH2_HUMAN	ALDH2	56.35	2.975
1	1	sp|Q13415|ORC1_HUMAN	ORC1	97.29	2.9662
1	1	sp|Q9Y5A9|YTHD2_HUMAN	YTHDF2	62.3	2.954
1	1	sp|P68871|HBB_HUMAN	HBB	15.99	2.9512
1	1	sp|O14656|TOR1A_HUMAN	TOR1A	37.78	2.9413
1	1	sp|Q9UJ14|GGT7_HUMAN	GGT7	70.42	2.9379
1	1	sp|O95168|NDUB4_HUMAN	NDUFB4	15.2	2.9313
1	1	sp|Q15392|DHC24_HUMAN	DHCR24	60.06	2.9241
1	1	sp|Q9ULK4|MED23_HUMAN	MED23	156.37	2.9228
1	1	sp|Q09161|NCBP1_HUMAN	NCBP1	91.78	2.9153
1	1	sp|Q9Y3Z3|SAMH1_HUMAN	SAMHD1	72.15	2.9067
1	1	tr|B3KUE6|B3KUE6_HUMAN		30.19	2.8998
1	1	sp|Q92643|GPI8_HUMAN	PIGK	45.22	2.8928
1	1	sp|Q9BUN8|DERL1_HUMAN	DERL1	28.78	2.8902
1	1	sp|Q9BQ39|DDX50_HUMAN	DDX50	82.51	2.889
1	1	sp|Q9HAV4|XPO5_HUMAN	XPO5	136.22	2.8793
1	1	sp|O75964|ATP5L_HUMAN	ATP5L	11.42	2.8756
1	1	sp|Q9NTJ3|SMC4_HUMAN	SMC4	147.09	2.8579
1	1	sp|Q14008|CKAP5_HUMAN	CKAP5	225.35	2.8551
1	1	sp|Q8NCH0|CHSTE_HUMAN	CHST14	42.97	2.8501
1	1	sp|Q92604|LGAT1_HUMAN	LPGAT1	43.06	2.8286
1	1	sp|P50454|SERPH_HUMAN	SERPINH1	46.41	2.8283
1	1	sp|P56192|SYMC_HUMAN	MARS	101.05	2.8127
1	1	sp|Q5JU69|TOR2A_HUMAN	TOR2A	35.69	2.8096
1	1	sp|Q9Y232|CDYL1_HUMAN	CDYL	66.44	2.7991
1	1	sp|P50897|PPT1_HUMAN	PPT1	34.17	2.7912
1	1	sp|Q9NZ08|ERAP1_HUMAN	ERAP1	107.17	2.7866
1	1	sp|Q9NQ50|RM40_HUMAN	MRPL40	24.48	2.7723
1	1	sp|Q96GQ7|DDX27_HUMAN	DDX27	89.78	2.766
1	1	sp|O14735|CDIPT_HUMAN	CDIPT	23.52	2.7651
1	1	sp|O95409|ZIC2_HUMAN	ZIC2	54.97	2.7592
1	1	sp|Q3SXM5|HSDL1_HUMAN	HSDL1	36.98	2.7545
1	1	sp|Q86Y39|NDUAB_HUMAN	NDUFA11	14.84	2.7501
1	1	sp|Q9UBF2|COPG2_HUMAN	COPG2	97.56	2.7403
1	1	sp|Q8TCJ2|STT3B_HUMAN	STT3B	93.61	2.736
1	1	sp|O14802|RPC1_HUMAN	POLR3A	155.54	2.7169
1	1	sp|Q15269|PWP2_HUMAN	PWP2	102.39	2.711
1	1	KV2A7_MOUSE		12.27	2.7025
1	1	sp|Q12830|BPTF_HUMAN	BPTF	338.05	2.6977
1	1	sp|Q8N8L6|ARL10_HUMAN	ARL10	27.44	2.6741
1	1	sp|Q9Y697|NFS1_HUMAN	NFS1	50.16	2.6592
1	1	sp|Q92797|SYMPK_HUMAN	SYMPK	141.06	2.6557
1	1	sp|Q9UI10|EI2BD_HUMAN	EIF2B4	57.52	2.6485
1	1	sp|Q9BVQ7|SPA5L_HUMAN	SPATA5L1	80.66	2.6331
1	1	sp|Q15388|TOM20_HUMAN	TOMM20	16.29	2.6315
1	1	sp|P82933|RT09_HUMAN	MRPS9	45.81	2.6192
1	1	sp|Q9BXW9|FACD2_HUMAN	FANCD2	164.02	2.6144
1	1	sp|Q6PML9|ZNT9_HUMAN	SLC30A9	63.47	2.6142
1	1	sp|Q8TBF5|PIGX_HUMAN	PIGX	28.77	2.6142
1	1	sp|Q9Y5J1|UTP18_HUMAN	UTP18	61.96	2.6063
1	1	sp|Q86TJ2|TAD2B_HUMAN	TADA2B	48.44	2.5991
1	1	sp|P68366|TBA4A_HUMAN	TUBA4A	49.89	2.5969
1	1	sp|Q6DRA6|H2B2D_HUMAN	HIST2H2BD	18.01	2.5889
1	1	sp|Q9BWM7|SFXN3_HUMAN	SFXN3	35.48	2.5811
1	1	sp|Q96H55|MYO19_HUMAN	MYO19	109.07	2.5717
1	1	sp|Q9Y4F1|FARP1_HUMAN	FARP1	118.56	2.5565
1	1	sp|Q8N684|CPSF7_HUMAN	CPSF7	52.02	2.5537
1	1	sp|Q8NFQ8|TOIP2_HUMAN	TOR1AIP2	51.23	2.5378
1	1	sp|O43823|AKAP8_HUMAN	AKAP8	76.06	2.5116
1	1	sp|O15260|SURF4_HUMAN	SURF4	30.37	2.5109
1	1	sp|P52948|NUP98_HUMAN	NUP98	197.46	2.5109
1	1	sp|Q8WVM8|SCFD1_HUMAN	SCFD1	72.33	2.4935
1	1	sp|P14678|RSMB_HUMAN	SNRPB	24.59	2.483
1	1	sp|Q12962|TAF10_HUMAN	TAF10	21.7	2.4811
1	1	sp|Q8NB90|SPAT5_HUMAN	SPATA5	97.84	2.4769
1	1	tr|Q96DP0|Q96DP0_HUMAN		49.22	2.4718
1	1	sp|Q8NBU5|ATAD1_HUMAN	ATAD1	40.72	2.4518
1	1	sp|P10515|ODP2_HUMAN	DLAT	68.95	2.4454
1	1	sp|Q643R3|LPCT4_HUMAN	LPCAT4	57.18	2.4415
1	1	sp|P23258|TBG1_HUMAN	TUBG1	51.14	2.4387
1	1	sp|Q9Y6K0|CEPT1_HUMAN	CEPT1	46.52	2.4294
1	1	sp|Q9Y230|RUVB2_HUMAN	RUVBL2	51.12	2.4188
1	1	sp|O60725|ICMT_HUMAN	ICMT	31.92	2.4021
1	1	sp|Q9BYW2|SETD2_HUMAN	SETD2	287.42	2.3755
1	1	sp|Q8N4U5|T11L2_HUMAN	TCP11L2	58.05	2.3706
1	1	sp|Q9H2V7|SPNS1_HUMAN	SPNS1	56.59	2.3667
1	1	sp|Q9BSK2|S2533_HUMAN	SLC25A33	35.35	2.3493
1	1	sp|P51530|DNA2_HUMAN	DNA2	120.34	2.3388
1	1	sp|Q9Y265|RUVB1_HUMAN	RUVBL1	50.2	2.3132
1	1	sp|Q15043|S39AE_HUMAN	SLC39A14	54.18	2.3094
1	1	sp|Q6P4A7|SFXN4_HUMAN	SFXN4	37.97	2.3065
1	1	sp|Q92878|RAD50_HUMAN	RAD50	153.8	2.2886
1	1	sp|P31327|CPSM_HUMAN	CPS1	164.83	2.2879
1	1	sp|P61353|RL27_HUMAN	RPL27	15.79	2.2777
1	1	sp|Q8N6I1|EID2_HUMAN	EID2	25.17	2.2718
1	1	sp|Q9NZJ7|MTCH1_HUMAN	MTCH1	41.52	2.2539
1	1	sp|P33121|ACSL1_HUMAN	ACSL1	77.89	2.2518
1	1	sp|Q8NHH9|ATLA2_HUMAN	ATL2	66.19	2.2317
1	1	sp|Q7L2E3|DHX30_HUMAN	DHX30	133.85	2.2277
1	1	sp|Q6VAB6|KSR2_HUMAN	KSR2	107.56	2.2255
1	1	sp|Q9BVK2|ALG8_HUMAN	ALG8	60.05	2.2052
1	1	sp|P35914|HMGCL_HUMAN	HMGCL	34.34	2.1941
1	1	sp|Q15526|SURF1_HUMAN	SURF1	33.31	2.1791
1	1	sp|O14681|EI24_HUMAN	EI24	38.94	2.1725
1	1	sp|Q9ULD4|BRPF3_HUMAN	BRPF3	135.66	2.1675
1	1	sp|Q02539|H11_HUMAN	HIST1H1A	21.83	2.15

## Sheet: HA-SS18WT_CHR_peptides
Unique	Total	reference	Gene Symbol	MWT(kDa)	AVG
43	156	sp|P51532|SMCA4_HUMAN	SMARCA4	184.53	3.0834
46	128	sp|P51531|SMCA2_HUMAN	SMARCA2	181.17	2.9702
8	108	sp|P33778|H2B1B_HUMAN	HIST1H2BB	13.94	2.3822
45	69	sp|O14497|ARI1A_HUMAN	ARID1A	241.89	3.2558
24	52	sp|Q8TAQ2|SMRC2_HUMAN	SMARCC2	132.8	3.3159
34	50	sp|Q8NFD5|ARI1B_HUMAN	ARID1B	235.97	3.1174
24	43	sp|Q92922|SMRC1_HUMAN	SMARCC1	122.79	3.4232
5	40	sp|Q96KK5|H2A1H_HUMAN	HIST1H2AH	13.9	2.7079
31	33	sp|Q14839|CHD4_HUMAN	CHD4	217.87	3.3364
24	33	sp|Q08211|DHX9_HUMAN	DHX9	140.87	3.1075
29	31	sp|Q14980|NUMA1_HUMAN	NUMA1	238.12	3.7685
28	31	sp|Q6P2Q9|PRP8_HUMAN	PRPF8	273.43	3.1678
21	31	sp|Q9NYF8|BCLF1_HUMAN	BCLAF1	106.06	3.1061
29	30	sp|O75643|U520_HUMAN	SNRNP200	244.35	3.4233
20	30	sp|Q6STE5|SMRD3_HUMAN	SMARCD3	54.98	3.0867
24	29	sp|P11388|TOP2A_HUMAN	TOP2A	174.28	3.2664
15	29	sp|Q96GM5|SMRD1_HUMAN	SMARCD1	58.2	3.3365
17	27	sp|Q00839|HNRPU_HUMAN	HNRNPU	90.53	3.1686
15	27	sp|P52272|HNRPM_HUMAN	HNRNPM	77.46	3.1827
11	27	sp|P22087|FBRL_HUMAN	FBL	33.76	3.0616
25	26	sp|O75691|UTP20_HUMAN	UTP20	318.18	2.9961
25	25	sp|Q9H583|HEAT1_HUMAN	HEATR1	242.22	3.3547
24	25	sp|Q8WYP5|ELYS_HUMAN	AHCTF1	252.34	3.4786
9	25	sp|P62805|H4_HUMAN	HIST1H4A	11.36	2.9256
14	24	sp|Q9Y2X3|NOP58_HUMAN	NOP58	59.54	3.8372
15	23	sp|Q9Y2W1|TR150_HUMAN	THRAP3	108.6	2.9034
22	22	sp|Q14690|RRP5_HUMAN	PDCD11	208.57	3.3884
18	22	sp|O00567|NOP56_HUMAN	NOP56	66.01	3.6951
20	21	sp|Q9Y5B9|SP16H_HUMAN	SUPT16H	119.84	3.3847
13	21	sp|O76021|RL1D1_HUMAN	RSL1D1	54.94	2.4994
12	21	sp|O96019|ACL6A_HUMAN	ACTL6A	47.43	3.0129
18	20	sp|Q02880|TOP2B_HUMAN	TOP2B	183.15	3.2243
19	19	sp|Q9UIG0|BAZ1B_HUMAN	BAZ1B	170.8	3.4521
16	19	sp|P08670|VIME_HUMAN	VIM	53.62	3.4552
10	19	sp|Q12824|SNF5_HUMAN	SMARCB1	44.11	3.4839
18	18	sp|Q9NTI5|PDS5B_HUMAN	PDS5B	164.56	2.7474
16	17	sp|Q9H0A0|NAT10_HUMAN	NAT10	115.66	3.0877
14	17	sp|Q969G3|SMCE1_HUMAN	SMARCE1	46.62	3.741
6	17	sp|P62736|ACTA_HUMAN	ACTA2	41.98	2.916
11	16	sp|Q9H307|PININ_HUMAN	PNN	81.56	3.2407
10	16	sp|P43243|MATR3_HUMAN	MATR3	94.56	3.0893
6	16	sp|P63261|ACTG_HUMAN	ACTG1	41.77	3.2621
15	15	sp|Q03164|KMT2A_HUMAN	KMT2A	431.5	3.5526
15	15	sp|O75533|SF3B1_HUMAN	SF3B1	145.74	3.4533
14	15	sp|O60264|SMCA5_HUMAN	SMARCA5	121.83	2.9348
13	15	sp|Q08945|SSRP1_HUMAN	SSRP1	81.02	3.2569
13	15	sp|Q9Y3T9|NOC2L_HUMAN	NOC2L	84.87	3.1816
6	15	sp|P07910|HNRPC_HUMAN	HNRNPC	33.65	2.9851
14	14	sp|Q6PL18|ATAD2_HUMAN	ATAD2	158.46	3.699
13	14	sp|Q14683|SMC1A_HUMAN	SMC1A	143.14	3.4429
13	14	sp|Q96GQ7|DDX27_HUMAN	DDX27	89.78	3.3349
13	14	sp|Q9UQE7|SMC3_HUMAN	SMC3	141.45	3.3166
11	14	sp|Q12905|ILF2_HUMAN	ILF2	43.04	3.537
11	14	sp|Q13601|KRR1_HUMAN	KRR1	43.64	3.053
11	14	sp|Q9BQG0|MBB1A_HUMAN	MYBBP1A	148.76	2.9411
5	14	IGH1M_MOUSE	Ighg1	43.36	2.7484
13	13	sp|P20700|LMNB1_HUMAN	LMNB1	66.37	3.6005
13	13	sp|P78527|PRKDC_HUMAN	PRKDC	468.79	3.1715
12	13	sp|Q9UKV3|ACINU_HUMAN	ACIN1	151.77	3.2842
11	13	sp|Q92925|SMRD2_HUMAN	SMARCD2	58.88	3.4743
11	13	sp|Q9ULI0|ATD2B_HUMAN	ATAD2B	164.81	2.9966
10	13	sp|Q92785|REQU_HUMAN	DPF2	44.13	3.5859
8	13	sp|Q14978|NOLC1_HUMAN	NOLC1	73.56	2.752
12	12	sp|Q8IY81|SPB1_HUMAN	FTSJ3	96.5	3.5724
12	12	sp|P33993|MCM7_HUMAN	MCM7	81.26	3.0588
11	12	sp|Q8WWQ0|PHIP_HUMAN	PHIP	206.56	3.385
10	12	sp|P46087|NOP2_HUMAN	NOP2	89.25	3.5911
9	12	sp|Q9H2P0|ADNP_HUMAN	ADNP	123.49	3.844
10	11	sp|Q9NZM4|BICRA_HUMAN	BICRA	158.39	3.6731
10	11	sp|Q15029|U5S1_HUMAN	EFTUD2	109.37	3.5515
10	11	sp|P18583|SON_HUMAN	SON	263.66	3.4212
10	10	sp|Q7Z3K3|POGZ_HUMAN	POGZ	155.24	3.1926
10	10	sp|Q6KC79|NIPBL_HUMAN	NIPBL	315.85	3.1909
10	10	sp|P46013|KI67_HUMAN	MKI67	358.47	2.9203
9	10	sp|Q12906|ILF3_HUMAN	ILF3	95.28	3.5285
9	10	sp|Q86U86|PB1_HUMAN	PBRM1	192.83	3.1412
9	10	sp|Q96T58|MINT_HUMAN	SPEN	402	3.1272
9	10	sp|O60216|RAD21_HUMAN	RAD21	71.64	3.0948
8	10	sp|Q9Y2R4|DDX52_HUMAN	DDX52	67.46	3.9244
7	10	sp|Q07955|SRSF1_HUMAN	SRSF1	27.73	2.7409
9	9	sp|O14646|CHD1_HUMAN	CHD1	196.57	4.0207
9	9	sp|Q99459|CDC5L_HUMAN	CDC5L	92.19	3.7929
9	9	sp|O43143|DHX15_HUMAN	DHX15	90.88	3.4603
9	9	sp|O75367|H2AY_HUMAN	H2AFY	39.59	3.3062
9	9	sp|Q15393|SF3B3_HUMAN	SF3B3	135.49	3.3021
9	9	sp|P24928|RPB1_HUMAN	POLR2A	217.04	3.2373
9	9	sp|Q9NVP1|DDX18_HUMAN	DDX18	75.36	3.2151
9	9	sp|Q8IXT5|RB12B_HUMAN	RBM12B	118.03	3.1281
9	9	sp|P17480|UBF1_HUMAN	UBTF	89.35	3.0431
9	9	sp|Q9NR30|DDX21_HUMAN	DDX21	87.29	2.897
9	9	sp|Q9UJV9|DDX41_HUMAN	DDX41	69.79	2.7643
7	9	sp|Q96T23|RSF1_HUMAN	RSF1	163.72	3.2299
7	9	sp|P55795|HNRH2_HUMAN	HNRNPH2	49.23	2.8092
6	9	sp|Q86VM9|ZCH18_HUMAN	ZC3H18	106.32	2.8814
5	9	sp|Q8WUZ0|BCL7C_HUMAN	BCL7C	23.45	3.9306
4	9	sp|Q4VC05|BCL7A_HUMAN	BCL7A	22.8	3.6922
8	8	sp|Q8WTT2|NOC3L_HUMAN	NOC3L	92.49	3.9612
8	8	sp|P55265|DSRAD_HUMAN	ADAR	135.98	3.7284
8	8	sp|Q8TDD1|DDX54_HUMAN	DDX54	98.53	3.4328
8	8	sp|Q9UQ35|SRRM2_HUMAN	SRRM2	299.44	3.0215
7	8	sp|Q9NY61|AATF_HUMAN	AATF	63.09	3.6956
7	8	sp|Q1KMD3|HNRL2_HUMAN	HNRNPUL2	85.05	3.1539
6	8	sp|Q49A26|GLYR1_HUMAN	GLYR1	60.52	3.8419
6	8	sp|Q9P0M6|H2AW_HUMAN	H2AFY2	40.03	3.6549
6	8	sp|B2RXH8|HNRC2_HUMAN	HNRNPCL2	32.05	2.8517
7	7	sp|Q13435|SF3B2_HUMAN	SF3B2	100.16	3.6675
7	7	sp|Q14676|MDC1_HUMAN	MDC1	226.53	3.6627
7	7	sp|Q9H6F5|CCD86_HUMAN	CCDC86	40.21	3.6182
7	7	sp|Q12788|TBL3_HUMAN	TBL3	88.98	3.609
7	7	sp|Q9H8M2|BRD9_HUMAN	BRD9	66.96	3.5025
7	7	sp|Q8TDL5|BPIB1_HUMAN	BPIFB1	52.41	3.4522
7	7	sp|P50402|EMD_HUMAN	EMD	28.98	3.4145
7	7	sp|P19338|NUCL_HUMAN	NCL	76.57	3.3742
7	7	sp|Q12873|CHD3_HUMAN	CHD3	226.45	3.1365
7	7	sp|Q9BZE4|NOG1_HUMAN	GTPBP4	73.92	3.0581
7	7	sp|Q8IWA0|WDR75_HUMAN	WDR75	94.44	3.0082
7	7	sp|P28370|SMCA1_HUMAN	SMARCA1	122.53	2.9683
7	7	sp|Q92841|DDX17_HUMAN	DDX17	80.22	2.9366
7	7	sp|Q8N1F7|NUP93_HUMAN	NUP93	93.43	2.9068
7	7	sp|Q6ZRS2|SRCAP_HUMAN	SRCAP	343.34	2.8432
7	7	sp|Q03188|CENPC_HUMAN	CENPC	106.77	2.6862
6	7	sp|O00566|MPP10_HUMAN	MPHOSPH10	78.82	3.9439
6	7	sp|Q9H9B4|SFXN1_HUMAN	SFXN1	35.6	3.5359
6	7	sp|O60306|AQR_HUMAN	AQR	171.19	3.4683
6	7	sp|P62995|TRA2B_HUMAN	TRA2B	33.65	3.0926
6	7	sp|Q8N8A6|DDX51_HUMAN	DDX51	72.41	3.0592
5	7	sp|Q5QJE6|TDIF2_HUMAN	DNTTIP2	84.42	3.1584
4	7	sp|P16403|H12_HUMAN	HIST1H1C	21.35	3.2204
6	6	sp|Q9HCS7|SYF1_HUMAN	XAB2	99.95	3.9611
6	6	sp|Q9Y5B6|PAXB1_HUMAN	PAXBP1	104.74	3.8492
6	6	sp|O60281|ZN292_HUMAN	ZNF292	304.62	3.8342
6	6	sp|Q14692|BMS1_HUMAN	BMS1	145.72	3.8277
6	6	sp|Q9BVP2|GNL3_HUMAN	GNL3	61.95	3.8227
6	6	sp|Q14202|ZMYM3_HUMAN	ZMYM3	152.28	3.5194
6	6	sp|Q8N3U4|STAG2_HUMAN	STAG2	141.24	3.5054
6	6	sp|Q9NVH2|INT7_HUMAN	INTS7	106.77	3.419
6	6	sp|P49792|RBP2_HUMAN	RANBP2	357.97	3.3617
6	6	sp|Q9UK61|TASOR_HUMAN	FAM208A	188.91	3.0003
6	6	sp|Q9UKM9|RALY_HUMAN	RALY	32.44	2.8877
6	6	sp|Q96PK6|RBM14_HUMAN	RBM14	69.45	2.8047
5	6	sp|O00159|MYO1C_HUMAN	MYO1C	121.61	4.3268
5	6	sp|Q6NSZ9|ZSC25_HUMAN	ZSCAN25	61.44	3.5224
5	6	sp|Q7Z7K6|CENPV_HUMAN	CENPV	29.93	3.357
5	6	sp|P68371|TBB4B_HUMAN	TUBB4B	49.8	3.1922
5	6	sp|Q9BVJ6|UT14A_HUMAN	UTP14A	87.92	3.1504
5	6	sp|Q96KR1|ZFR_HUMAN	ZFR	116.94	2.9326
5	6	sp|P62277|RS13_HUMAN	RPS13	17.21	2.654
4	6	sp|P31943|HNRH1_HUMAN	HNRNPH1	49.2	3.278
4	6	sp|Q16629|SRSF7_HUMAN	SRSF7	27.35	2.6251
2	6	sp|Q5BKZ1|ZN326_HUMAN	ZNF326	65.61	2.8796
2	6	sp|Q93079|H2B1H_HUMAN	HIST1H2BH	13.88	2.0968
5	5	sp|Q99549|MPP8_HUMAN	MPHOSPH8	97.12	4.0198
5	5	sp|P33991|MCM4_HUMAN	MCM4	96.5	3.8766
5	5	sp|Q14137|BOP1_HUMAN	BOP1	83.58	3.8261
5	5	sp|Q15269|PWP2_HUMAN	PWP2	102.39	3.7907
5	5	sp|Q03701|CEBPZ_HUMAN	CEBPZ	120.9	3.7691
5	5	sp|P57740|NU107_HUMAN	NUP107	106.31	3.6565
5	5	sp|Q86YP4|P66A_HUMAN	GATAD2A	68.02	3.5678
5	5	sp|Q9BSC4|NOL10_HUMAN	NOL10	80.25	3.5655
5	5	sp|Q8TED0|UTP15_HUMAN	UTP15	58.38	3.526
5	5	sp|P25440|BRD2_HUMAN	BRD2	88.01	3.4882
5	5	sp|Q9NXF1|TEX10_HUMAN	TEX10	105.61	3.4606
5	5	sp|Q15459|SF3A1_HUMAN	SF3A1	88.83	3.4356
5	5	sp|P07199|CENPB_HUMAN	CENPB	65.13	3.4356
5	5	sp|Q9BYG3|MK67I_HUMAN	NIFK	34.2	3.296
5	5	sp|Q8N7H5|PAF1_HUMAN	PAF1	59.94	3.2547
5	5	sp|Q13620|CUL4B_HUMAN	CUL4B	103.92	3.2437
5	5	sp|P52701|MSH6_HUMAN	MSH6	152.69	3.2215
5	5	sp|P62424|RL7A_HUMAN	RPL7A	29.98	3.2058
5	5	sp|Q15397|PUM3_HUMAN	PUM3	73.54	3.2016
5	5	sp|Q9NQS7|INCE_HUMAN	INCENP	105.36	3.0804
5	5	sp|Q9H8H0|NOL11_HUMAN	NOL11	81.07	2.9959
5	5	sp|O43390|HNRPR_HUMAN	HNRNPR	70.9	2.9694
5	5	sp|Q96H22|CENPN_HUMAN	CENPN	39.53	2.9578
5	5	sp|P45880|VDAC2_HUMAN	VDAC2	31.55	2.9465
5	5	sp|Q6AI39|BICRL_HUMAN	BICRAL	115.01	2.8687
5	5	sp|P46100|ATRX_HUMAN	ATRX	282.41	2.8152
5	5	sp|Q9UIF9|BAZ2A_HUMAN	BAZ2A	211.07	2.7088
4	5	sp|Q9Y5J1|UTP18_HUMAN	UTP18	61.96	3.2081
4	5	sp|Q92794|KAT6A_HUMAN	KAT6A	224.89	2.736
2	5	sp|Q15532|SSXT_HUMAN	SS18	45.9	3.3233
1	5	tr|Q6PJV4|Q6PJV4_HUMAN	THRAP3	41.83	3.8114
4	4	sp|P61978|HNRPK_HUMAN	HNRNPK	50.94	4.6312
4	4	sp|O96028|NSD2_HUMAN	NSD2	152.16	4.0798
4	4	sp|Q9NYH9|UTP6_HUMAN	UTP6	70.15	3.9237
4	4	sp|Q12931|TRAP1_HUMAN	TRAP1	80.06	3.661
4	4	sp|Q16531|DDB1_HUMAN	DDB1	126.89	3.4707
4	4	sp|Q15287|RNPS1_HUMAN	RNPS1	34.19	3.4291
4	4	sp|P51398|RT29_HUMAN	DAP3	45.54	3.3906
4	4	sp|P05412|JUN_HUMAN	JUN	35.65	3.3333
4	4	sp|P15880|RS2_HUMAN	RPS2	31.3	3.2743
4	4	sp|P38159|RBMX_HUMAN	RBMX	42.31	3.2614
4	4	sp|Q8WXH0|SYNE2_HUMAN	SYNE2	795.94	3.2386
4	4	sp|Q9Y4W2|LAS1L_HUMAN	LAS1L	83.01	3.218
4	4	sp|Q8WXI9|P66B_HUMAN	GATAD2B	65.22	3.2163
4	4	sp|P21796|VDAC1_HUMAN	VDAC1	30.75	3.1761
4	4	sp|O94776|MTA2_HUMAN	MTA2	74.98	3.1723
4	4	sp|Q16891|MIC60_HUMAN	IMMT	83.63	3.1454
4	4	sp|Q9Y2P8|RCL1_HUMAN	RCL1	40.82	3.1052
4	4	sp|O75400|PR40A_HUMAN	PRPF40A	108.74	3.1025
4	4	sp|Q9UJS0|CMC2_HUMAN	SLC25A13	74.13	3.0994
4	4	sp|P06733|ENOA_HUMAN	ENO1	47.14	3.0929
4	4	sp|O60287|NPA1P_HUMAN	URB1	254.23	3.0688
4	4	sp|P11498|PYC_HUMAN	PC	129.55	3.0253
4	4	sp|P11021|GRP78_HUMAN	HSPA5	72.29	2.9973
4	4	sp|Q92621|NU205_HUMAN	NUP205	227.78	2.9481
4	4	sp|P06576|ATPB_HUMAN	ATP5B	56.52	2.8745
4	4	sp|Q68CP9|ARID2_HUMAN	ARID2	197.27	2.8522
4	4	sp|P18124|RL7_HUMAN	RPL7	29.21	2.7909
4	4	sp|Q9H582|ZN644_HUMAN	ZNF644	149.47	2.7228
4	4	sp|P17844|DDX5_HUMAN	DDX5	69.1	2.7058
4	4	sp|Q96ME7|ZN512_HUMAN	ZNF512	64.64	2.6681
4	4	sp|Q5VWN6|F208B_HUMAN	FAM208B	268.68	2.5746
4	4	sp|P36578|RL4_HUMAN	RPL4	47.67	2.534
4	4	sp|P49756|RBM25_HUMAN	RBM25	100.12	2.5337
4	4	sp|P49750|YLPM1_HUMAN	YLPM1	219.85	2.2901
3	4	tr|B2R5W2|B2R5W2_HUMAN	HNRNPC	31.93	4.877
3	4	sp|P62701|RS4X_HUMAN	RPS4X	29.58	3.4819
3	4	sp|Q96KQ7|EHMT2_HUMAN	EHMT2	132.29	3.1695
3	4	sp|P62987|RL40_HUMAN	UBA52	14.72	3.1637
3	4	sp|Q9NU22|MDN1_HUMAN	MDN1	632.42	3.0818
3	4	sp|Q9H501|ESF1_HUMAN	ESF1	98.73	2.9547
3	4	IGKC_MOUSE		11.77	2.9149
3	4	sp|Q12769|NU160_HUMAN	NUP160	162.02	2.8295
3	4	sp|Q5JTH9|RRP12_HUMAN	RRP12	143.61	2.7939
3	4	sp|Q9Y277|VDAC3_HUMAN	VDAC3	30.64	2.7441
3	4	sp|Q13247|SRSF6_HUMAN	SRSF6	39.56	2.6268
2	4	sp|Q96PV6|LENG8_HUMAN	LENG8	86.07	2.0279
3	3	sp|Q15061|WDR43_HUMAN	WDR43	74.84	4.5687
3	3	sp|Q13185|CBX3_HUMAN	CBX3	20.8	4.3351
3	3	sp|Q969X6|UTP4_HUMAN	UTP4	76.84	4.238
3	3	sp|Q7L2E3|DHX30_HUMAN	DHX30	133.85	4.2339
3	3	sp|Q9Y3C1|NOP16_HUMAN	NOP16	21.18	4.2066
3	3	sp|A8CG34|P121C_HUMAN	POM121C	124.98	4.0062
3	3	sp|P25705|ATPA_HUMAN	ATP5A1	59.71	3.966
3	3	sp|Q9BQE3|TBA1C_HUMAN	TUBA1C	49.86	3.8249
3	3	sp|Q5SSJ5|HP1B3_HUMAN	HP1BP3	61.17	3.8158
3	3	sp|P62753|RS6_HUMAN	RPS6	28.66	3.8152
3	3	sp|Q96QD9|UIF_HUMAN	FYTTD1	35.8	3.7604
3	3	sp|P52597|HNRPF_HUMAN	HNRNPF	45.64	3.7157
3	3	sp|Q9BUJ2|HNRL1_HUMAN	HNRNPUL1	95.68	3.6878
3	3	sp|P31942|HNRH3_HUMAN	HNRNPH3	36.9	3.6784
3	3	sp|Q9H9B1|EHMT1_HUMAN	EHMT1	141.38	3.6655
3	3	sp|Q6PD62|CTR9_HUMAN	CTR9	133.42	3.5951
3	3	sp|O15213|WDR46_HUMAN	WDR46	68.03	3.5419
3	3	sp|Q9NQ55|SSF1_HUMAN	PPAN	53.16	3.5364
3	3	sp|Q9GZR7|DDX24_HUMAN	DDX24	96.27	3.5302
3	3	sp|Q9BVI4|NOC4L_HUMAN	NOC4L	58.43	3.5196
3	3	sp|P49411|EFTU_HUMAN	TUFM	49.51	3.4818
3	3	tr|F8VXC8|F8VXC8_HUMAN	SMARCC2	136.1	3.4615
3	3	sp|Q13330|MTA1_HUMAN	MTA1	80.74	3.4299
3	3	sp|Q8TDI0|CHD5_HUMAN	CHD5	222.91	3.4258
3	3	sp|P02545|LMNA_HUMAN	LMNA	74.09	3.4069
3	3	tr|A0A1P0AZG4|A0A1P0AZG4_HUMAN	LCOR	137.14	3.3907
3	3	sp|Q8IZL8|PELP1_HUMAN	PELP1	119.62	3.3676
3	3	sp|Q9BQE9|BCL7B_HUMAN	BCL7B	22.18	3.2712
3	3	sp|P68104|EF1A1_HUMAN	EEF1A1	50.11	3.2285
3	3	sp|Q9UMS4|PRP19_HUMAN	PRPF19	55.15	3.2237
3	3	sp|P14618|KPYM_HUMAN	PKM	57.9	3.2008
3	3	sp|P56537|IF6_HUMAN	EIF6	26.58	3.1738
3	3	sp|P04406|G3P_HUMAN	GAPDH	36.03	3.1734
3	3	sp|Q9NRL2|BAZ1A_HUMAN	BAZ1A	178.59	3.1621
3	3	sp|Q96G21|IMP4_HUMAN	IMP4	33.74	3.1542
3	3	sp|P78316|NOP14_HUMAN	NOP14	97.61	3.0703
3	3	sp|Q9H0D6|XRN2_HUMAN	XRN2	108.51	3.0665
3	3	sp|P56182|RRP1_HUMAN	RRP1	52.81	3.0433
3	3	sp|Q15050|RRS1_HUMAN	RRS1	41.17	2.9918
3	3	sp|Q9H8H2|DDX31_HUMAN	DDX31	94.03	2.9841
3	3	sp|P42285|SK2L2_HUMAN	SKIV2L2	117.73	2.9221
3	3	sp|P09874|PARP1_HUMAN	PARP1	113.01	2.9162
3	3	sp|Q99848|EBP2_HUMAN	EBNA1BP2	34.83	2.9109
3	3	sp|Q96T37|RBM15_HUMAN	RBM15	107.12	2.894
3	3	sp|P32119|PRDX2_HUMAN	PRDX2	21.88	2.8741
3	3	sp|O95793|STAU1_HUMAN	STAU1	63.14	2.8703
3	3	sp|Q9UGU0|TCF20_HUMAN	TCF20	211.64	2.8664
3	3	sp|P62750|RL23A_HUMAN	RPL23A	17.68	2.8052
3	3	sp|P42167|LAP2B_HUMAN	TMPO	50.64	2.7995
3	3	sp|P61313|RL15_HUMAN	RPL15	24.13	2.793
3	3	sp|P23396|RS3_HUMAN	RPS3	26.67	2.7615
3	3	sp|Q6P0N0|M18BP_HUMAN	MIS18BP1	129.01	2.7492
3	3	sp|Q53HL2|BOREA_HUMAN	CDCA8	31.3	2.7294
3	3	sp|Q8N9T8|KRI1_HUMAN	KRI1	82.55	2.7263
3	3	sp|P38432|COIL_HUMAN	COIL	62.57	2.6522
3	3	sp|Q5JTV8|TOIP1_HUMAN	TOR1AIP1	66.21	2.5133
3	3	sp|P52292|IMA1_HUMAN	KPNA2	57.83	2.5042
3	3	sp|Q9NZM5|GSCR2_HUMAN	GLTSCR2	54.36	2.4664
3	3	sp|Q9HC52|CBX8_HUMAN	CBX8	43.37	2.4195
3	3	sp|P62851|RS25_HUMAN	RPS25	13.73	2.387
3	3	sp|Q8NI36|WDR36_HUMAN	WDR36	105.26	2.3862
3	3	sp|Q02878|RL6_HUMAN	RPL6	32.71	2.3594
3	3	sp|P46781|RS9_HUMAN	RPS9	22.58	2.3229
3	3	sp|Q9NVI7|ATD3A_HUMAN	ATAD3A	71.32	2.1869
2	3	sp|Q14103|HNRPD_HUMAN	HNRNPD	38.41	3.6101
2	3	sp|Q02539|H11_HUMAN	HIST1H1A	21.83	2.8548
2	3	sp|Q71UI9|H2AV_HUMAN	H2AFV	13.5	2.7277
2	3	sp|Q13610|PWP1_HUMAN	PWP1	55.79	2.6004
2	3	sp|O15226|NKRF_HUMAN	NKRF	77.62	2.3415
2	3	sp|P84103|SRSF3_HUMAN	SRSF3	19.32	2.2047
1	3	sp|P07305|H10_HUMAN	H1F0	20.85	3.9925
1	3	sp|P16104|H2AX_HUMAN	H2AFX	15.14	3.8965
2	2	sp|Q9NS69|TOM22_HUMAN	TOMM22	15.51	5.0427
2	2	sp|P32455|GBP1_HUMAN	GBP1	67.89	4.7845
2	2	sp|Q14498|RBM39_HUMAN	RBM39	59.34	4.5672
2	2	sp|P78364|PHC1_HUMAN	PHC1	105.47	4.4038
2	2	sp|P62241|RS8_HUMAN	RPS8	24.19	4.3331
2	2	sp|Q96EU6|RRP36_HUMAN	RRP36	29.8	4.2929
2	2	sp|P83916|CBX1_HUMAN	CBX1	21.4	4.1311
2	2	sp|O14983|AT2A1_HUMAN	ATP2A1	110.18	4.1184
2	2	sp|P35580|MYH10_HUMAN	MYH10	228.86	4.1122
2	2	sp|P49711|CTCF_HUMAN	CTCF	82.73	4.0754
2	2	sp|O95251|KAT7_HUMAN	KAT7	70.6	4.0575
2	2	sp|P35453|HXD13_HUMAN	HOXD13	36.08	4.0572
2	2	sp|Q07020|RL18_HUMAN	RPL18	21.62	4.0568
2	2	sp|Q92769|HDAC2_HUMAN	HDAC2	55.33	4.028
2	2	sp|Q9H7B2|RPF2_HUMAN	RPF2	35.56	4.0267
2	2	sp|Q92784|DPF3_HUMAN	DPF3	43.06	3.9575
2	2	sp|Q8WVM7|STAG1_HUMAN	STAG1	144.34	3.8979
2	2	sp|Q9H4L4|SENP3_HUMAN	SENP3	64.97	3.8924
2	2	sp|P39023|RL3_HUMAN	RPL3	46.08	3.7618
2	2	sp|P67809|YBOX1_HUMAN	YBX1	35.9	3.751
2	2	sp|Q8NEJ9|NGDN_HUMAN	NGDN	35.87	3.7496
2	2	sp|Q13111|CAF1A_HUMAN	CHAF1A	106.86	3.7075
2	2	sp|O00267|SPT5H_HUMAN	SUPT5H	120.92	3.697
2	2	sp|Q6DKI1|RL7L_HUMAN	RPL7L1	28.64	3.6794
2	2	sp|Q5VZL5|ZMYM4_HUMAN	ZMYM4	172.68	3.6656
2	2	sp|Q9H7H0|MET17_HUMAN	METTL17	50.7	3.6536
2	2	sp|O95983|MBD3_HUMAN	MBD3	32.82	3.6402
2	2	sp|P32969|RL9_HUMAN	RPL9	21.85	3.6356
2	2	tr|B2RC06|B2RC06_HUMAN		39.25	3.6326
2	2	sp|Q92522|H1X_HUMAN	H1FX	22.47	3.6307
2	2	sp|P04792|HSPB1_HUMAN	HSPB1	22.77	3.6296
2	2	sp|P05141|ADT2_HUMAN	SLC25A5	32.83	3.6195
2	2	sp|P63244|RACK1_HUMAN	RACK1	35.05	3.6189
2	2	sp|P04040|CATA_HUMAN	CAT	59.72	3.5759
2	2	sp|Q8WXF0|SRS12_HUMAN	SRSF12	30.49	3.5688
2	2	sp|Q9Y6K1|DNM3A_HUMAN	DNMT3A	101.79	3.5118
2	2	sp|Q86WX3|AROS_HUMAN	RPS19BP1	15.42	3.5097
2	2	sp|Q96GD4|AURKB_HUMAN	AURKB	39.29	3.4963
2	2	sp|Q96HW7|INT4_HUMAN	INTS4	108.1	3.3641
2	2	sp|Q9NSI2|F207A_HUMAN	FAM207A	25.44	3.3636
2	2	sp|O75494|SRS10_HUMAN	SRSF10	31.28	3.3457
2	2	sp|Q9NW13|RBM28_HUMAN	RBM28	85.68	3.3224
2	2	sp|P62906|RL10A_HUMAN	RPL10A	24.82	3.319
2	2	sp|Q13123|RED_HUMAN	IK	65.56	3.3104
2	2	sp|Q8WUM0|NU133_HUMAN	NUP133	128.9	3.3062
2	2	sp|P14678|RSMB_HUMAN	SNRPB	24.59	3.3027
2	2	sp|Q15517|CDSN_HUMAN	CDSN	51.49	3.2564
2	2	sp|P17661|DESM_HUMAN	DES	53.5	3.1482
2	2	sp|Q8NC56|LEMD2_HUMAN	LEMD2	56.94	3.1402
2	2	sp|Q9UNQ2|DIM1_HUMAN	DIMT1	35.21	3.1391
2	2	sp|Q00325|MPCP_HUMAN	SLC25A3	40.07	3.1288
2	2	sp|Q9NP55|BPIA1_HUMAN	BPIFA1	26.7	3.1215
2	2	sp|Q9BZJ0|CRNL1_HUMAN	CRNKL1	100.39	3.1064
2	2	sp|Q9NV31|IMP3_HUMAN	IMP3	21.84	3.0688
2	2	sp|O15523|DDX3Y_HUMAN	DDX3Y	73.11	3.0673
2	2	sp|Q53GS7|GLE1_HUMAN	GLE1	79.79	3.0633
2	2	sp|Q15717|ELAV1_HUMAN	ELAVL1	36.07	3.0494
2	2	sp|Q9BQF6|SENP7_HUMAN	SENP7	119.58	3.0117
2	2	sp|P83731|RL24_HUMAN	RPL24	17.77	3.0103
2	2	sp|P08574|CY1_HUMAN	CYC1	35.4	2.999
2	2	sp|Q7KZ85|SPT6H_HUMAN	SUPT6H	198.95	2.9924
2	2	sp|P30050|RL12_HUMAN	RPL12	17.81	2.9874
2	2	sp|Q15059|BRD3_HUMAN	BRD3	79.49	2.943
2	2	sp|P62263|RS14_HUMAN	RPS14	16.26	2.9348
2	2	sp|Q9Y6C9|MTCH2_HUMAN	MTCH2	33.31	2.925
2	2	sp|P38919|IF4A3_HUMAN	EIF4A3	46.84	2.9081
2	2	sp|Q8TAE8|G45IP_HUMAN	GADD45GIP1	25.37	2.8833
2	2	sp|Q03252|LMNB2_HUMAN	LMNB2	69.91	2.8508
2	2	sp|P22695|QCR2_HUMAN	UQCRC2	48.41	2.8347
2	2	sp|Q5TAP6|UT14C_HUMAN	UTP14C	87.13	2.8136
2	2	sp|Q13595|TRA2A_HUMAN	TRA2A	32.67	2.7892
2	2	sp|P10599|THIO_HUMAN	TXN	11.73	2.7799
2	2	sp|Q9UHA3|RLP24_HUMAN	RSL24D1	19.61	2.7718
2	2	sp|Q8N0S6|CENPL_HUMAN	CENPL	38.97	2.7494
2	2	sp|Q14781|CBX2_HUMAN	CBX2	56.05	2.7332
2	2	sp|Q15910|EZH2_HUMAN	EZH2	85.31	2.7153
2	2	sp|P62304|RUXE_HUMAN	SNRPE	10.8	2.7029
2	2	sp|Q99590|SCAFB_HUMAN	SCAF11	164.55	2.6846
2	2	sp|P52746|ZN142_HUMAN	ZNF142	187.76	2.636
2	2	sp|Q96L73|NSD1_HUMAN	NSD1	296.46	2.6321
2	2	sp|Q15149|PLEC_HUMAN	PLEC	531.47	2.6286
2	2	sp|P05023|AT1A1_HUMAN	ATP1A1	112.82	2.5941
2	2	sp|P26373|RL13_HUMAN	RPL13	24.25	2.5795
2	2	sp|P52948|NUP98_HUMAN	NUP98	197.46	2.5777
2	2	sp|Q9NW64|RBM22_HUMAN	RBM22	46.87	2.521
2	2	sp|O14979|HNRDL_HUMAN	HNRNPDL	46.41	2.5206
2	2	sp|Q96HS1|PGAM5_HUMAN	PGAM5	31.98	2.5018
2	2	sp|P62249|RS16_HUMAN	RPS16	16.44	2.3822
2	2	sp|Q14966|ZN638_HUMAN	ZNF638	220.49	2.3648
2	2	sp|Q9NRG9|AAAS_HUMAN	AAAS	59.54	2.3486
2	2	sp|Q86U38|NOP9_HUMAN	NOP9	69.39	2.3397
2	2	sp|P25311|ZA2G_HUMAN	AZGP1	34.24	2.2809
2	2	sp|Q13895|BYST_HUMAN	BYSL	49.57	2.2751
1	2	sp|Q01130|SRSF2_HUMAN	SRSF2	25.46	5.126
1	2	tr|A0A0M3HER2|A0A0M3HER2_HUMAN	CENPV	18.8	4.1321
1	2	sp|O75151|PHF2_HUMAN	PHF2	120.7	3.6742
1	2	sp|O75323|NIPS2_HUMAN	NIPSNAP2	33.72	2.0829
1	1	sp|P08708|RS17_HUMAN	RPS17	15.54	5.521
1	1	sp|P08865|RSSA_HUMAN	RPSA	32.83	5.1704
1	1	sp|P07355|ANXA2_HUMAN	ANXA2	38.58	5.1093
1	1	sp|Q6PK04|CC137_HUMAN	CCDC137	33.21	5.0221
1	1	sp|O94906|PRP6_HUMAN	PRPF6	106.86	4.9042
1	1	sp|Q3ZCQ8|TIM50_HUMAN	TIMM50	39.62	4.8852
1	1	tr|A8K7N0|A8K7N0_HUMAN		23.63	4.8498
1	1	tr|A0A0A0MQS2|A0A0A0MQS2_HUMAN	CLASRP	77.12	4.7872
1	1	sp|Q9NQZ2|SAS10_HUMAN	UTP3	54.53	4.7178
1	1	sp|Q13243|SRSF5_HUMAN	SRSF5	31.25	4.7078
1	1	sp|Q96MU7|YTDC1_HUMAN	YTHDC1	84.65	4.7045
1	1	tr|Q6IPH7|Q6IPH7_HUMAN	RPL14	23.77	4.6788
1	1	tr|S4R341|S4R341_HUMAN	NOLC1	8.05	4.663
1	1	sp|O43159|RRP8_HUMAN	RRP8	50.68	4.6332
1	1	sp|P50914|RL14_HUMAN	RPL14	23.42	4.618
1	1	sp|Q9GZL7|WDR12_HUMAN	WDR12	47.68	4.5869
1	1	sp|Q9GZR2|REXO4_HUMAN	REXO4	46.64	4.5713
1	1	sp|Q8NAF0|ZN579_HUMAN	ZNF579	60.47	4.5123
1	1	sp|P62913|RL11_HUMAN	RPL11	20.24	4.4569
1	1	sp|P16989|YBOX3_HUMAN	YBX3	40.07	4.4487
1	1	sp|Q75QN2|INT8_HUMAN	INTS8	113.02	4.428
1	1	sp|Q13263|TIF1B_HUMAN	TRIM28	88.49	4.4118
1	1	sp|Q8WYB5|KAT6B_HUMAN	KAT6B	231.23	4.3886
1	1	tr|Q9UL78|Q9UL78_HUMAN		11.64	4.3545
1	1	sp|O94880|PHF14_HUMAN	PHF14	99.99	4.3129
1	1	sp|Q7Z4V5|HDGR2_HUMAN	HDGFL2	74.27	4.3001
1	1	sp|Q13867|BLMH_HUMAN	BLMH	52.53	4.268
1	1	sp|Q86Y91|KI18B_HUMAN	KIF18B	94.16	4.2378
1	1	sp|Q32P51|RA1L2_HUMAN	HNRNPA1L2	34.2	4.2125
1	1	sp|P55081|MFAP1_HUMAN	MFAP1	51.93	4.1959
1	1	sp|Q96SK2|TM209_HUMAN	TMEM209	62.88	4.194
1	1	sp|P62829|RL23_HUMAN	RPL23	14.86	4.1813
1	1	sp|Q9NQ39|RS10L_HUMAN	RPS10P5	20.11	4.1778
1	1	tr|B2RWN5|B2RWN5_HUMAN	HEATR1	242.11	4.1764
1	1	sp|Q9HCM4|E41L5_HUMAN	EPB41L5	81.8	4.1232
1	1	sp|P26599|PTBP1_HUMAN	PTBP1	57.19	4.1098
1	1	sp|Q96EY7|PTCD3_HUMAN	PTCD3	78.5	4.0773
1	1	sp|P20226|TBP_HUMAN	TBP	37.67	4.068
1	1	tr|B7Z8Y3|B7Z8Y3_HUMAN		106.95	4.036
1	1	sp|P35658|NU214_HUMAN	NUP214	213.49	4.017
1	1	sp|Q9UGM3|DMBT1_HUMAN	DMBT1	260.57	4.0093
1	1	sp|Q9BW27|NUP85_HUMAN	NUP85	74.97	4.0026
1	1	sp|O15381|NVL_HUMAN	NVL	94.99	3.9636
1	1	sp|Q14974|IMB1_HUMAN	KPNB1	97.11	3.9488
1	1	sp|P0DMV9|HS71B_HUMAN	HSPA1B	70.01	3.9319
1	1	sp|Q76FK4|NOL8_HUMAN	NOL8	131.54	3.9233
1	1	sp|O60508|PRP17_HUMAN	CDC40	65.48	3.9111
1	1	sp|P09234|RU1C_HUMAN	SNRPC	17.38	3.8968
1	1	sp|Q9NRZ9|HELLS_HUMAN	HELLS	97.01	3.8903
1	1	sp|Q9Y3A2|UTP11_HUMAN	UTP11	30.43	3.8848
1	1	sp|Q13415|ORC1_HUMAN	ORC1	97.29	3.8764
1	1	sp|Q69YH5|CDCA2_HUMAN	CDCA2	112.61	3.8703
1	1	sp|Q6IQ32|ADNP2_HUMAN	ADNP2	122.75	3.8567
1	1	sp|O43795|MYO1B_HUMAN	MYO1B	131.9	3.833
1	1	sp|Q9P035|HACD3_HUMAN	HACD3	43.13	3.8266
1	1	sp|Q9BYN8|RT26_HUMAN	MRPS26	24.2	3.8217
1	1	sp|P07437|TBB5_HUMAN	TUBB	49.64	3.818
1	1	sp|O15042|SR140_HUMAN	U2SURP	118.22	3.8052
1	1	sp|Q01831|XPC_HUMAN	XPC	105.89	3.8043
1	1	tr|B0UZZ8|B0UZZ8_HUMAN	C6orf11	68	3.7793
1	1	sp|P13929|ENOB_HUMAN	ENO3	46.96	3.7735
1	1	sp|Q9BWN1|PRR14_HUMAN	PRR14	64.29	3.7614
1	1	sp|Q9UIS9|MBD1_HUMAN	MBD1	66.56	3.7254
1	1	sp|Q9BYD2|RM09_HUMAN	MRPL9	30.22	3.7014
1	1	sp|Q9NPI1|BRD7_HUMAN	BRD7	74.09	3.6873
1	1	sp|Q9BYD3|RM04_HUMAN	MRPL4	34.9	3.6809
1	1	sp|P42696|RBM34_HUMAN	RBM34	48.54	3.6619
1	1	sp|Q13206|DDX10_HUMAN	DDX10	100.83	3.6542
1	1	sp|Q07021|C1QBP_HUMAN	C1QBP	31.34	3.6263
1	1	sp|Q8WVC0|LEO1_HUMAN	LEO1	75.36	3.6184
1	1	sp|Q69YN4|VIR_HUMAN	KIAA1429	201.9	3.6178
1	1	sp|P12277|KCRB_HUMAN	CKB	42.62	3.5894
1	1	sp|Q9Y3B9|RRP15_HUMAN	RRP15	31.46	3.5847
1	1	sp|O43251|RFOX2_HUMAN	RBFOX2	41.35	3.5765
1	1	sp|Q8N1G0|ZN687_HUMAN	ZNF687	129.45	3.5753
1	1	sp|Q14669|TRIPC_HUMAN	TRIP12	220.3	3.5724
1	1	sp|P10523|ARRS_HUMAN	SAG	45.09	3.563
1	1	sp|Q9HAF1|EAF6_HUMAN	MEAF6	21.62	3.5254
1	1	sp|P01834|IGKC_HUMAN	IGKC	11.76	3.5209
1	1	sp|Q5T280|CI114_HUMAN	SPOUT1	41.98	3.519
1	1	sp|P38646|GRP75_HUMAN	HSPA9	73.63	3.5173
1	1	sp|Q9H6R0|DHX33_HUMAN	DHX33	78.82	3.5069
1	1	sp|O00571|DDX3X_HUMAN	DDX3X	73.2	3.5066
1	1	sp|Q06587|RING1_HUMAN	RING1	42.4	3.4787
1	1	sp|Q13151|ROA0_HUMAN	HNRNPA0	30.82	3.4486
1	1	sp|O75934|SPF27_HUMAN	BCAS2	26.11	3.4476
1	1	sp|Q9UBB5|MBD2_HUMAN	MBD2	43.23	3.4443
1	1	sp|Q9NX63|MIC19_HUMAN	CHCHD3	26.14	3.4382
1	1	tr|Q05CW7|Q05CW7_HUMAN	NAT10	62.35	3.3784
1	1	sp|P49759|CLK1_HUMAN	CLK1	57.25	3.3643
1	1	sp|Q58FF8|H90B2_HUMAN	HSP90AB2P	44.32	3.358
1	1	sp|P62258|1433E_HUMAN	YWHAE	29.16	3.3441
1	1	sp|Q15365|PCBP1_HUMAN	PCBP1	37.47	3.3429
1	1	sp|Q13148|TADBP_HUMAN	TARDBP	44.71	3.3393
1	1	sp|P62847|RS24_HUMAN	RPS24	15.41	3.2951
1	1	sp|P41219|PERI_HUMAN	PRPH	53.62	3.2937
1	1	sp|O00148|DX39A_HUMAN	DDX39A	49.1	3.2936
1	1	sp|P12236|ADT3_HUMAN	SLC25A6	32.85	3.2759
1	1	sp|Q8NHW5|RLA0L_HUMAN	RPLP0P6	34.34	3.2647
1	1	sp|O60832|DKC1_HUMAN	DKC1	57.64	3.2545
1	1	sp|Q13129|RLF_HUMAN	RLF	217.81	3.2327
1	1	sp|Q02241|KIF23_HUMAN	KIF23	109.99	3.2283
1	1	sp|P26368|U2AF2_HUMAN	U2AF2	53.47	3.2053
1	1	sp|Q9ULW3|ABT1_HUMAN	ABT1	31.06	3.2034
1	1	KV2A7_MOUSE		12.27	3.1941
1	1	sp|P21333|FLNA_HUMAN	FLNA	280.56	3.1928
1	1	sp|Q8TF76|HASP_HUMAN	GSG2	88.44	3.1876
1	1	sp|Q92665|RT31_HUMAN	MRPS31	45.29	3.1529
1	1	sp|P04843|RPN1_HUMAN	RPN1	68.53	3.1371
1	1	sp|O75223|GGCT_HUMAN	GGCT	20.99	3.1294
1	1	sp|P40939|ECHA_HUMAN	HADHA	82.95	3.0859
1	1	sp|E9PRG8|CK098_HUMAN	C11orf98	13.79	3.0795
1	1	sp|Q9BXF3|CECR2_HUMAN	CECR2	164.11	3.075
1	1	sp|Q8IXM6|NRM_HUMAN	NRM	29.36	3.0489
1	1	sp|O94901|SUN1_HUMAN	SUN1	90.01	3.041
1	1	sp|P01876|IGHA1_HUMAN	IGHA1	37.63	3.0351
1	1	tr|A0A024R383|A0A024R383_HUMAN	hCG_21098	172.58	3.0327
1	1	sp|O94805|ACL6B_HUMAN	ACTL6B	46.85	3.0307
1	1	sp|Q96EP5|DAZP1_HUMAN	DAZAP1	43.36	3.0232
1	1	tr|Q53F64|Q53F64_HUMAN		35.97	3.005
1	1	sp|P0DOX7|IGK_HUMAN		23.36	2.9832
1	1	sp|P34931|HS71L_HUMAN	HSPA1L	70.33	2.971
1	1	sp|Q7Z5J4|RAI1_HUMAN	RAI1	203.23	2.9686
1	1	sp|Q9Y6A4|CFA20_HUMAN	CFAP20	22.76	2.9642
1	1	sp|P43246|MSH2_HUMAN	MSH2	104.68	2.9358
1	1	sp|Q9NQ50|RM40_HUMAN	MRPL40	24.48	2.9286
1	1	sp|Q8TEM1|PO210_HUMAN	NUP210	204.98	2.9195
1	1	sp|Q09161|NCBP1_HUMAN	NCBP1	91.78	2.9158
1	1	sp|Q13242|SRSF9_HUMAN	SRSF9	25.53	2.9054
1	1	sp|Q9Y2R9|RT07_HUMAN	MRPS7	28.12	2.8919
1	1	sp|Q9NY12|GAR1_HUMAN	GAR1	22.33	2.8874
1	1	sp|Q9UQ88|CD11A_HUMAN	CDK11A	91.31	2.8526
1	1	sp|Q8N6I1|EID2_HUMAN	EID2	25.17	2.8514
1	1	sp|Q9UNL2|SSRG_HUMAN	SSR3	21.07	2.8211
1	1	sp|O75530|EED_HUMAN	EED	50.17	2.8165
1	1	sp|P47914|RL29_HUMAN	RPL29	17.74	2.801
1	1	sp|Q12830|BPTF_HUMAN	BPTF	338.05	2.7991
1	1	sp|Q8IWT3|CUL9_HUMAN	CUL9	281.05	2.7852
1	1	sp|O95232|LC7L3_HUMAN	LUC7L3	51.44	2.7789
1	1	sp|P0DMR1|HNRC4_HUMAN	HNRNPCL4	32.01	2.7683
1	1	sp|Q5T3J3|LRIF1_HUMAN	LRIF1	84.52	2.7663
1	1	sp|P01857|IGHG1_HUMAN	IGHG1	36.08	2.7607
1	1	sp|P51571|SSRD_HUMAN	SSR4	18.99	2.7559
1	1	sp|P46783|RS10_HUMAN	RPS10	18.89	2.7434
1	1	sp|Q01469|FABP5_HUMAN	FABP5	15.15	2.6709
1	1	sp|O60506|HNRPQ_HUMAN	SYNCRIP	69.56	2.6267
1	1	sp|P68871|HBB_HUMAN	HBB	15.99	2.6157
1	1	sp|Q5H9F3|BCORL_HUMAN	BCORL1	182.41	2.6122
1	1	sp|Q9Y232|CDYL1_HUMAN	CDYL	66.44	2.6118
1	1	sp|Q09028|RBBP4_HUMAN	RBBP4	47.63	2.6044
1	1	sp|Q01844|EWS_HUMAN	EWSR1	68.44	2.603
1	1	sp|Q9NWU5|RM22_HUMAN	MRPL22	23.63	2.5935
1	1	sp|A8MTJ3|GNAT3_HUMAN	GNAT3	40.33	2.5839
1	1	sp|O14647|CHD2_HUMAN	CHD2	211.21	2.5688
1	1	sp|P56134|ATPK_HUMAN	ATP5J2	10.91	2.5572
1	1	sp|Q9HBE1|PATZ1_HUMAN	PATZ1	74.01	2.5483
1	1	sp|Q6DRA6|H2B2D_HUMAN	HIST2H2BD	18.01	2.5415
1	1	sp|P54652|HSP72_HUMAN	HSPA2	69.98	2.5309
1	1	sp|Q9UKD2|MRT4_HUMAN	MRTO4	27.54	2.5209
1	1	sp|Q8N201|INT1_HUMAN	INTS1	244.14	2.5195
1	1	sp|Q5SRE5|NU188_HUMAN	NUP188	195.92	2.4771
1	1	sp|Q9Y4F1|FARP1_HUMAN	FARP1	118.56	2.4621
1	1	sp|P17010|ZFX_HUMAN	ZFX	90.46	2.439
1	1	sp|Q7Z2K6|ERMP1_HUMAN	ERMP1	100.17	2.4223
1	1	sp|Q9UJZ1|STML2_HUMAN	STOML2	38.51	2.4195
1	1	sp|P62269|RS18_HUMAN	RPS18	17.71	2.417
1	1	sp|Q16352|AINX_HUMAN	INA	55.36	2.4143
1	1	sp|Q9BRL6|SRSF8_HUMAN	SRSF8	32.27	2.3771
1	1	sp|Q9HC84|MUC5B_HUMAN	MUC5B	595.96	2.3769
1	1	sp|P11488|GNAT1_HUMAN	GNAT1	40.02	2.3735
1	1	sp|Q9HCD5|NCOA5_HUMAN	NCOA5	65.5	2.3666
1	1	sp|P43304|GPDM_HUMAN	GPD2	80.8	2.3647
1	1	sp|Q15388|TOM20_HUMAN	TOMM20	16.29	2.3634
1	1	sp|P61353|RL27_HUMAN	RPL27	15.79	2.3498
1	1	sp|Q9BXY5|CAYP2_HUMAN	CAPS2	63.8	2.3229
1	1	sp|Q9BZE1|RM37_HUMAN	MRPL37	48.09	2.288
1	1	sp|Q9P2K5|MYEF2_HUMAN	MYEF2	64.08	2.2862
1	1	tr|A0A024R5M9|A0A024R5M9_HUMAN	NUMA1	236.37	2.2646
1	1	sp|Q06830|PRDX1_HUMAN	PRDX1	22.1	2.2423
1	1	sp|Q9UI42|CBPA4_HUMAN	CPA4	47.32	2.2271
1	1	sp|O75152|ZC11A_HUMAN	ZC3H11A	89.08	2.2039
1	1	sp|Q9NVX2|NLE1_HUMAN	NLE1	53.29	2.1771
1	1	sp|Q14156|EFR3A_HUMAN	EFR3A	92.86	2.1643
1	1	sp|P22314|UBA1_HUMAN	UBA1	117.77	2.1283

## Sheet: HA-SS18WT_NE_peptides
Unique	Total	reference	Gene Symbol	MWT(kDa)	AVG
55	595	sp|P51532|SMCA4_HUMAN	SMARCA4	184.53	3.203
86	536	sp|P51531|SMCA2_HUMAN	SMARCA2	181.17	3.0037
105	448	sp|O14497|ARI1A_HUMAN	ARID1A	241.89	3.1848
56	414	sp|Q92922|SMRC1_HUMAN	SMARCC1	122.79	2.9463
69	368	sp|Q8TAQ2|SMRC2_HUMAN	SMARCC2	132.8	2.9867
95	307	sp|Q8NFD5|ARI1B_HUMAN	ARID1B	235.97	2.9764
45	158	sp|Q9NZM4|BICRA_HUMAN	BICRA	158.39	3.144
29	157	sp|O96019|ACL6A_HUMAN	ACTL6A	47.43	3.1706
32	144	sp|Q96GM5|SMRD1_HUMAN	SMARCD1	58.2	3.2163
31	137	sp|Q6STE5|SMRD3_HUMAN	SMARCD3	54.98	3.1622
34	120	sp|Q969G3|SMCE1_HUMAN	SMARCE1	46.62	3.2044
13	115	sp|P62736|ACTA_HUMAN	ACTA2	41.98	2.6075
23	109	sp|Q12824|SNF5_HUMAN	SMARCB1	44.11	3.0533
83	98	sp|P78527|PRKDC_HUMAN	PRKDC	468.79	3.3759
9	93	sp|P63261|ACTG_HUMAN	ACTG1	41.77	3.302
29	89	sp|Q92925|SMRD2_HUMAN	SMARCD2	58.88	3.204
13	70	sp|Q4VC05|BCL7A_HUMAN	BCL7A	22.8	3.2931
33	69	sp|Q9H8M2|BRD9_HUMAN	BRD9	66.96	3.3574
21	48	sp|P49411|EFTU_HUMAN	TUFM	49.51	2.863
17	46	sp|Q92785|REQU_HUMAN	DPF2	44.13	3.6127
26	42	sp|P25705|ATPA_HUMAN	ATP5A1	59.71	3.5053
13	41	sp|P12236|ADT3_HUMAN	SLC25A6	32.85	2.6018
35	36	sp|P35580|MYH10_HUMAN	MYH10	228.86	3.6421
34	34	sp|O75643|U520_HUMAN	SNRNP200	244.35	3.2978
28	33	sp|P06576|ATPB_HUMAN	ATP5B	56.52	3.6358
11	33	sp|Q8WUZ0|BCL7C_HUMAN	BCL7C	23.45	3.2939
20	29	sp|P52272|HNRPM_HUMAN	HNRNPM	77.46	3.2563
16	29	sp|Q6AI39|BICRL_HUMAN	BICRAL	115.01	3.0716
25	27	sp|P35579|MYH9_HUMAN	MYH9	226.39	4.1382
23	25	sp|Q08211|DHX9_HUMAN	DHX9	140.87	3.6402
20	25	sp|P05023|AT1A1_HUMAN	ATP1A1	112.82	3.7054
22	24	sp|Q9UJS0|CMC2_HUMAN	SLC25A13	74.13	3.3988
13	24	sp|Q00325|MPCP_HUMAN	SLC25A3	40.07	2.7509
18	23	sp|P68371|TBB4B_HUMAN	TUBB4B	49.8	3.6902
17	23	sp|O95831|AIFM1_HUMAN	AIFM1	66.86	3.2073
21	21	sp|Q92621|NU205_HUMAN	NUP205	227.78	3.3918
21	21	sp|Q6P2Q9|PRP8_HUMAN	PRPF8	273.43	2.9541
15	20	sp|Q9NVI7|ATD3A_HUMAN	ATAD3A	71.32	3.2389
9	20	sp|P68104|EF1A1_HUMAN	EEF1A1	50.11	3.3548
4	20	tr|B9EGQ8|B9EGQ8_HUMAN	SMARCA4	189.33	3.7789
14	19	sp|P11021|GRP78_HUMAN	HSPA5	72.29	3.312
18	18	sp|P52701|MSH6_HUMAN	MSH6	152.69	3.2055
18	18	sp|Q8N1F7|NUP93_HUMAN	NUP93	93.43	2.826
17	17	sp|Q10570|CPSF1_HUMAN	CPSF1	160.78	3.3065
12	17	sp|P20700|LMNB1_HUMAN	LMNB1	66.37	3.3674
14	16	sp|P38646|GRP75_HUMAN	HSPA9	73.63	3.5339
15	15	sp|Q15029|U5S1_HUMAN	EFTUD2	109.37	3.4816
15	15	sp|Q14204|DYHC1_HUMAN	DYNC1H1	532.07	3.4659
15	15	sp|Q7L0Y3|MRRP1_HUMAN	TRMT10C	47.32	3.2489
15	15	sp|Q9BQG0|MBB1A_HUMAN	MYBBP1A	148.76	2.8622
13	15	sp|Q16891|MIC60_HUMAN	IMMT	83.63	3.7338
12	15	sp|P16615|AT2A2_HUMAN	ATP2A2	114.68	2.973
14	14	sp|P04844|RPN2_HUMAN	RPN2	69.24	3.8313
14	14	sp|Q14980|NUMA1_HUMAN	NUMA1	238.12	3.6168
13	14	sp|Q9BQE3|TBA1C_HUMAN	TUBA1C	49.86	3.2879
2	14	sp|Q15532|SSXT_HUMAN	SS18	45.9	2.6617
13	13	sp|Q02978|M2OM_HUMAN	SLC25A11	34.04	3.6267
12	13	sp|P30837|AL1B1_HUMAN	ALDH1B1	57.17	3.9563
12	13	sp|P42704|LPPRC_HUMAN	LRPPRC	157.81	3.2168
11	13	sp|P22087|FBRL_HUMAN	FBL	33.76	3.2519
12	12	sp|Q96A33|CCD47_HUMAN	CCDC47	55.84	3.6465
12	12	sp|P10809|CH60_HUMAN	HSPD1	61.02	3.3748
11	12	sp|P40939|ECHA_HUMAN	HADHA	82.95	3.7455
11	12	sp|P43243|MATR3_HUMAN	MATR3	94.56	3.2881
8	12	sp|P36542|ATPG_HUMAN	ATP5C1	32.98	2.4526
5	12	sp|Q9BQE9|BCL7B_HUMAN	BCL7B	22.18	2.6066
11	11	sp|O75746|CMC1_HUMAN	SLC25A12	74.71	3.7205
11	11	sp|P04181|OAT_HUMAN	OAT	48.5	3.6399
11	11	sp|Q9Y4W6|AFG32_HUMAN	AFG3L2	88.53	3.6226
11	11	sp|O75306|NDUS2_HUMAN	NDUFS2	52.51	3.5563
11	11	sp|O43795|MYO1B_HUMAN	MYO1B	131.9	3.3594
11	11	sp|Q9BUQ8|DDX23_HUMAN	DDX23	95.52	3.0862
10	11	sp|P21796|VDAC1_HUMAN	VDAC1	30.75	3.361
10	11	sp|Q53H12|AGK_HUMAN	AGK	47.11	3.1775
9	11	sp|Q6UN15|FIP1_HUMAN	FIP1L1	66.49	3.5179
9	11	sp|Q9H9B4|SFXN1_HUMAN	SFXN1	35.6	3.4442
10	10	sp|O00567|NOP56_HUMAN	NOP56	66.01	3.7799
10	10	sp|Q6NUK1|SCMC1_HUMAN	SLC25A24	53.32	3.4896
10	10	sp|O94832|MYO1D_HUMAN	MYO1D	116.13	3.1152
10	10	sp|Q12769|NU160_HUMAN	NUP160	162.02	3.0307
9	10	sp|Q53GQ0|DHB12_HUMAN	HSD17B12	34.3	3.7669
9	10	sp|Q9Y5B6|PAXB1_HUMAN	PAXBP1	104.74	3.6482
9	10	sp|P11310|ACADM_HUMAN	ACADM	46.56	3.5587
9	10	sp|Q9C0J8|WDR33_HUMAN	WDR33	145.8	3.513
9	10	sp|Q96I99|SUCB2_HUMAN	SUCLG2	46.48	3.1081
8	10	sp|P11177|ODPB_HUMAN	PDHB	39.21	3.3188
5	10	IGH1M_MOUSE	Ighg1	43.36	2.8688
5	10	sp|P53985|MOT1_HUMAN	SLC16A1	53.91	2.6482
9	9	sp|Q9H857|NT5D2_HUMAN	NT5DC2	60.68	3.0761
9	9	sp|Q5SRE5|NU188_HUMAN	NUP188	195.92	2.5925
8	9	sp|Q92616|GCN1_HUMAN	GCN1	292.57	3.5758
8	9	sp|Q9UBB9|TFP11_HUMAN	TFIP11	96.76	2.5113
7	9	sp|Q9P035|HACD3_HUMAN	HACD3	43.13	3.1073
5	9	sp|Q5T280|CI114_HUMAN	SPOUT1	41.98	3.3565
8	8	sp|O00159|MYO1C_HUMAN	MYO1C	121.61	4.128
8	8	sp|O75489|NDUS3_HUMAN	NDUFS3	30.22	3.6044
8	8	sp|Q8NI60|COQ8A_HUMAN	COQ8A	71.9	3.597
8	8	sp|Q969V3|NCLN_HUMAN	NCLN	62.93	3.2065
8	8	sp|P33993|MCM7_HUMAN	MCM7	81.26	3.0851
8	8	sp|Q9UJV9|DDX41_HUMAN	DDX41	69.79	2.6071
7	8	sp|P11142|HSP7C_HUMAN	HSPA8	70.85	3.9598
7	8	sp|O14980|XPO1_HUMAN	XPO1	123.31	3.6204
7	8	sp|P39656|OST48_HUMAN	DDOST	50.77	3.2075
7	8	sp|O60313|OPA1_HUMAN	OPA1	111.56	2.9217
7	8	sp|Q8N8A6|DDX51_HUMAN	DDX51	72.41	2.8323
6	8	sp|P22695|QCR2_HUMAN	UQCRC2	48.41	3.6726
3	8	sp|P05141|ADT2_HUMAN	SLC25A5	32.83	3.2983
7	7	sp|Q9Y2X3|NOP58_HUMAN	NOP58	59.54	3.9978
7	7	sp|P43246|MSH2_HUMAN	MSH2	104.68	3.7982
7	7	sp|Q9Y2R4|DDX52_HUMAN	DDX52	67.46	3.695
7	7	sp|Q16822|PCKGM_HUMAN	PCK2	70.68	3.5129
7	7	sp|A0FGR8|ESYT2_HUMAN	ESYT2	102.29	3.375
7	7	sp|O14983|AT2A1_HUMAN	ATP2A1	110.18	3.3628
7	7	sp|Q29RF7|PDS5A_HUMAN	PDS5A	150.73	3.3405
7	7	sp|Q96T37|RBM15_HUMAN	RBM15	107.12	3.1355
7	7	sp|Q9P2I0|CPSF2_HUMAN	CPSF2	88.43	2.6885
7	7	sp|P53007|TXTP_HUMAN	SLC25A1	33.99	2.3894
6	7	sp|O00411|RPOM_HUMAN	POLRMT	138.53	4.0187
6	7	sp|Q3ZCQ8|TIM50_HUMAN	TIMM50	39.62	3.4954
6	7	sp|P50213|IDH3A_HUMAN	IDH3A	39.57	2.9987
6	7	sp|Q92841|DDX17_HUMAN	DDX17	80.22	2.8887
6	7	sp|Q14739|LBR_HUMAN	LBR	70.66	2.7688
6	6	sp|Q96TA2|YMEL1_HUMAN	YME1L1	86.4	4.3425
6	6	sp|Q8TED0|UTP15_HUMAN	UTP15	58.38	3.7408
6	6	sp|P13674|P4HA1_HUMAN	P4HA1	61.01	3.6475
6	6	sp|Q3SY69|AL1L2_HUMAN	ALDH1L2	101.68	3.5282
6	6	sp|P26368|U2AF2_HUMAN	U2AF2	53.47	3.4804
6	6	tr|F8VXC8|F8VXC8_HUMAN	SMARCC2	136.1	3.4048
6	6	sp|P45954|ACDSB_HUMAN	ACADSB	47.46	3.1749
6	6	sp|P34931|HS71L_HUMAN	HSPA1L	70.33	3.111
6	6	sp|P26641|EF1G_HUMAN	EEF1G	50.09	3.109
6	6	sp|Q9NUL7|DDX28_HUMAN	DDX28	59.54	3.0823
6	6	sp|P55084|ECHB_HUMAN	HADHB	51.26	3.0592
6	6	sp|P35251|RFC1_HUMAN	RFC1	128.18	3.0236
6	6	sp|Q9BPW8|NIPS1_HUMAN	NIPSNAP1	33.29	2.9544
6	6	sp|Q9NXE4|NSMA3_HUMAN	SMPD4	93.29	2.9319
6	6	sp|O43615|TIM44_HUMAN	TIMM44	51.32	2.8937
6	6	sp|P50416|CPT1A_HUMAN	CPT1A	88.31	2.7685
5	6	sp|O43175|SERA_HUMAN	PHGDH	56.61	3.9221
5	6	sp|Q8NDT2|RB15B_HUMAN	RBM15B	97.15	3.6373
5	6	sp|Q15758|AAAT_HUMAN	SLC1A5	56.56	3.3323
5	6	sp|P53597|SUCA_HUMAN	SUCLG1	36.23	3.2971
5	6	sp|P50570|DYN2_HUMAN	DNM2	98	3.1087
4	6	sp|Q92784|DPF3_HUMAN	DPF3	43.06	4.3143
4	6	sp|P51571|SSRD_HUMAN	SSR4	18.99	2.9063
5	5	sp|Q68CP9|ARID2_HUMAN	ARID2	197.27	3.8774
5	5	sp|Q5UIP0|RIF1_HUMAN	RIF1	274.29	3.8562
5	5	sp|O14828|SCAM3_HUMAN	SCAMP3	38.26	3.8314
5	5	sp|A1L0T0|ILVBL_HUMAN	ILVBL	67.82	3.7405
5	5	sp|P47985|UCRI_HUMAN	UQCRFS1	29.65	3.6437
5	5	sp|Q03701|CEBPZ_HUMAN	CEBPZ	120.9	3.564
5	5	sp|P45880|VDAC2_HUMAN	VDAC2	31.55	3.5043
5	5	sp|Q9BW27|NUP85_HUMAN	NUP85	74.97	3.4294
5	5	sp|P53621|COPA_HUMAN	COPA	138.26	3.3088
5	5	sp|Q9UDR5|AASS_HUMAN	AASS	102.07	3.296
5	5	sp|P04843|RPN1_HUMAN	RPN1	68.53	3.2012
5	5	sp|Q9BSD7|NTPCR_HUMAN	NTPCR	20.7	3.1848
5	5	sp|Q6JQN1|ACD10_HUMAN	ACAD10	118.76	3.1462
5	5	sp|P08670|VIME_HUMAN	VIM	53.62	3.0791
5	5	sp|Q6P4A7|SFXN4_HUMAN	SFXN4	37.97	2.9877
5	5	sp|Q9NTI5|PDS5B_HUMAN	PDS5B	164.56	2.9774
5	5	sp|P46977|STT3A_HUMAN	STT3A	80.48	2.9334
5	5	sp|Q96EY1|DNJA3_HUMAN	DNAJA3	52.46	2.8714
5	5	sp|P00367|DHE3_HUMAN	GLUD1	61.36	2.6644
5	5	sp|Q9NRK6|ABCBA_HUMAN	ABCB10	79.1	2.6502
5	5	sp|Q9P2R7|SUCB1_HUMAN	SUCLA2	50.29	2.0854
4	5	sp|Q9H9P8|L2HDH_HUMAN	L2HGDH	50.28	3.836
4	5	sp|Q15637|SF01_HUMAN	SF1	68.29	3.8277
4	5	sp|P28331|NDUS1_HUMAN	NDUFS1	79.42	3.6792
4	5	sp|Q9H7H0|MET17_HUMAN	METTL17	50.7	3.5298
4	5	sp|Q9NPI1|BRD7_HUMAN	BRD7	74.09	3.3321
4	5	sp|Q14974|IMB1_HUMAN	KPNB1	97.11	3.287
4	5	sp|P53618|COPB_HUMAN	COPB1	107.07	3.1059
4	5	sp|P07437|TBB5_HUMAN	TUBB	49.64	2.9809
4	5	sp|Q96CS3|FAF2_HUMAN	FAF2	52.59	2.8438
4	4	sp|P13804|ETFA_HUMAN	ETFA	35.06	4.3735
4	4	sp|P52597|HNRPF_HUMAN	HNRNPF	45.64	4.2399
4	4	sp|Q96BW9|TAM41_HUMAN	TAMM41	51.03	4.2029
4	4	sp|Q5T9A4|ATD3B_HUMAN	ATAD3B	72.53	3.9984
4	4	sp|Q9HC07|TM165_HUMAN	TMEM165	34.88	3.9971
4	4	sp|Q9GZR7|DDX24_HUMAN	DDX24	96.27	3.86
4	4	sp|Q92947|GCDH_HUMAN	GCDH	48.1	3.8323
4	4	sp|P55795|HNRH2_HUMAN	HNRNPH2	49.23	3.6838
4	4	sp|Q92576|PHF3_HUMAN	PHF3	229.34	3.6333
4	4	sp|Q9Y512|SAM50_HUMAN	SAMM50	51.94	3.6212
4	4	sp|O43837|IDH3B_HUMAN	IDH3B	42.16	3.5936
4	4	sp|P0DMV9|HS71B_HUMAN	HSPA1B	70.01	3.5795
4	4	sp|O15269|SPTC1_HUMAN	SPTLC1	52.71	3.5667
4	4	sp|P48047|ATPO_HUMAN	ATP5O	23.26	3.3792
4	4	sp|Q96NB2|SFXN2_HUMAN	SFXN2	36.21	3.3362
4	4	sp|Q96EP5|DAZP1_HUMAN	DAZAP1	43.36	3.3271
4	4	sp|P49590|SYHM_HUMAN	HARS2	56.85	3.2496
4	4	sp|Q96D53|COQ8B_HUMAN	COQ8B	60.03	3.2252
4	4	sp|Q14978|NOLC1_HUMAN	NOLC1	73.56	3.1412
4	4	sp|Q9NSE4|SYIM_HUMAN	IARS2	113.72	3.0973
4	4	sp|P49756|RBM25_HUMAN	RBM25	100.12	3.0237
4	4	sp|O75616|ERAL1_HUMAN	ERAL1	48.32	2.8867
4	4	sp|P17844|DDX5_HUMAN	DDX5	69.1	2.8479
4	4	sp|P55786|PSA_HUMAN	NPEPPS	103.21	2.8037
4	4	sp|P24539|AT5F1_HUMAN	ATP5F1	28.89	2.7676
4	4	sp|Q12905|ILF2_HUMAN	ILF2	43.04	2.7356
4	4	sp|O60762|DPM1_HUMAN	DPM1	29.62	2.7256
4	4	sp|Q9Y305|ACOT9_HUMAN	ACOT9	49.87	2.7236
4	4	sp|O60318|GANP_HUMAN	MCM3AP	218.27	2.6029
3	4	sp|P35250|RFC2_HUMAN	RFC2	39.13	3.773
3	4	sp|O75027|ABCB7_HUMAN	ABCB7	82.59	3.4147
3	4	sp|Q92782|DPF1_HUMAN	DPF1	42.47	2.7282
3	4	sp|Q9UM00|TMCO1_HUMAN	TMCO1	21.16	2.6108
3	4	sp|P46459|NSF_HUMAN	NSF	82.54	2.133
3	3	sp|O75400|PR40A_HUMAN	PRPF40A	108.74	4.5658
3	3	sp|Q14498|RBM39_HUMAN	RBM39	59.34	4.3685
3	3	sp|O95299|NDUAA_HUMAN	NDUFA10	40.72	4.3305
3	3	sp|Q9NX63|MIC19_HUMAN	CHCHD3	26.14	4.2124
3	3	sp|O94906|PRP6_HUMAN	PRPF6	106.86	4.1852
3	3	sp|A6NJ78|MET15_HUMAN	METTL15	46.09	4.1633
3	3	sp|Q9H583|HEAT1_HUMAN	HEATR1	242.22	4.1273
3	3	sp|O00165|HAX1_HUMAN	HAX1	31.6	4.0022
3	3	sp|Q9H845|ACAD9_HUMAN	ACAD9	68.72	3.9765
3	3	sp|P48735|IDHP_HUMAN	IDH2	50.88	3.946
3	3	sp|Q00839|HNRPU_HUMAN	HNRNPU	90.53	3.9089
3	3	sp|Q9BW92|SYTM_HUMAN	TARS2	80.99	3.8276
3	3	sp|Q96SK2|TM209_HUMAN	TMEM209	62.88	3.826
3	3	sp|Q9HCM4|E41L5_HUMAN	EPB41L5	81.8	3.7752
3	3	sp|Q8IY17|PLPL6_HUMAN	PNPLA6	149.9	3.7737
3	3	sp|P35249|RFC4_HUMAN	RFC4	39.66	3.7582
3	3	sp|Q9UQ90|SPG7_HUMAN	SPG7	88.18	3.7499
3	3	sp|Q9Y5M8|SRPRB_HUMAN	SRPRB	29.68	3.7264
3	3	sp|Q14103|HNRPD_HUMAN	HNRNPD	38.41	3.6717
3	3	sp|P38432|COIL_HUMAN	COIL	62.57	3.6706
3	3	sp|Q15120|PDK3_HUMAN	PDK3	46.91	3.629
3	3	sp|P19105|ML12A_HUMAN	MYL12A	19.78	3.6243
3	3	sp|Q6IAN0|DRS7B_HUMAN	DHRS7B	35.1	3.6008
3	3	sp|P28288|ABCD3_HUMAN	ABCD3	75.43	3.5716
3	3	sp|P31689|DNJA1_HUMAN	DNAJA1	44.84	3.5604
3	3	sp|Q49A26|GLYR1_HUMAN	GLYR1	60.52	3.5595
3	3	sp|Q9H0A0|NAT10_HUMAN	NAT10	115.66	3.5176
3	3	sp|Q9UKM7|MA1B1_HUMAN	MAN1B1	79.53	3.4936
3	3	sp|P24468|COT2_HUMAN	NR2F2	45.54	3.4642
3	3	sp|O75600|KBL_HUMAN	GCAT	45.26	3.4574
3	3	sp|P18074|ERCC2_HUMAN	ERCC2	86.85	3.446
3	3	sp|O75533|SF3B1_HUMAN	SF3B1	145.74	3.3905
3	3	sp|Q68CQ7|GL8D1_HUMAN	GLT8D1	41.91	3.3887
3	3	sp|P50402|EMD_HUMAN	EMD	28.98	3.3781
3	3	sp|O94813|SLIT2_HUMAN	SLIT2	169.76	3.3702
3	3	sp|Q12931|TRAP1_HUMAN	TRAP1	80.06	3.3555
3	3	sp|Q8N201|INT1_HUMAN	INTS1	244.14	3.3539
3	3	sp|Q9NVI1|FANCI_HUMAN	FANCI	149.23	3.3187
3	3	sp|Q9UM54|MYO6_HUMAN	MYO6	149.6	3.2785
3	3	sp|Q5JTZ9|SYAM_HUMAN	AARS2	107.27	3.2518
3	3	sp|O15270|SPTC2_HUMAN	SPTLC2	62.88	3.2179
3	3	sp|P43307|SSRA_HUMAN	SSR1	32.22	3.2065
3	3	sp|Q5T160|SYRM_HUMAN	RARS2	65.46	3.2025
3	3	sp|Q9H936|GHC1_HUMAN	SLC25A22	34.45	3.1966
3	3	sp|P33527|MRP1_HUMAN	ABCC1	171.48	3.1945
3	3	sp|P31943|HNRH1_HUMAN	HNRNPH1	49.2	3.1369
3	3	sp|P32189|GLPK_HUMAN	GK	61.21	3.1141
3	3	sp|Q92542|NICA_HUMAN	NCSTN	78.36	3.0897
3	3	sp|O94874|UFL1_HUMAN	UFL1	89.54	3.0748
3	3	sp|O00400|ACATN_HUMAN	SLC33A1	60.87	3.047
3	3	sp|Q07021|C1QBP_HUMAN	C1QBP	31.34	3.0334
3	3	sp|O76031|CLPX_HUMAN	CLPX	69.18	3.0094
3	3	sp|Q9NZ01|TECR_HUMAN	TECR	36.01	2.9946
3	3	sp|Q9BWM7|SFXN3_HUMAN	SFXN3	35.48	2.993
3	3	sp|O43913|ORC5_HUMAN	ORC5	50.25	2.9825
3	3	sp|Q92945|FUBP2_HUMAN	KHSRP	73.07	2.977
3	3	sp|P12235|ADT1_HUMAN	SLC25A4	33.04	2.958
3	3	sp|Q9H2S9|IKZF4_HUMAN	IKZF4	64.07	2.9251
3	3	sp|O43824|GTPB6_HUMAN	GTPBP6	56.85	2.9127
3	3	sp|O43809|CPSF5_HUMAN	NUDT21	26.21	2.8367
3	3	sp|Q5SY16|NOL9_HUMAN	NOL9	79.27	2.8134
3	3	sp|Q9NXF1|TEX10_HUMAN	TEX10	105.61	2.7769
3	3	sp|Q9BX10|GTPB2_HUMAN	GTPBP2	65.73	2.7706
3	3	sp|P60660|MYL6_HUMAN	MYL6	16.92	2.7542
3	3	sp|P09874|PARP1_HUMAN	PARP1	113.01	2.7471
3	3	sp|Q16795|NDUA9_HUMAN	NDUFA9	42.48	2.7254
3	3	sp|Q86UT6|NLRX1_HUMAN	NLRX1	107.55	2.6517
3	3	sp|Q9Y678|COPG1_HUMAN	COPG1	97.66	2.637
3	3	sp|Q15393|SF3B3_HUMAN	SF3B3	135.49	2.5952
3	3	sp|Q14684|RRP1B_HUMAN	RRP1B	84.38	2.5659
3	3	sp|P23258|TBG1_HUMAN	TUBG1	51.14	2.4401
3	3	sp|Q96PK6|RBM14_HUMAN	RBM14	69.45	2.1696
2	3	sp|P56192|SYMC_HUMAN	MARS	101.05	3.3287
2	3	sp|Q8TCT9|HM13_HUMAN	HM13	41.46	3.0227
2	3	sp|P40938|RFC3_HUMAN	RFC3	40.53	2.7393
2	2	sp|Q9NS69|TOM22_HUMAN	TOMM22	15.51	4.8805
2	2	sp|Q9NVH1|DJC11_HUMAN	DNAJC11	63.24	4.8216
2	2	sp|Q8IY37|DHX37_HUMAN	DHX37	129.46	4.5684
2	2	sp|P07910|HNRPC_HUMAN	HNRNPC	33.65	4.5425
2	2	sp|Q8TB37|NUBPL_HUMAN	NUBPL	34.06	4.5419
2	2	sp|P23634|AT2B4_HUMAN	ATP2B4	137.83	4.4613
2	2	sp|Q99805|TM9S2_HUMAN	TM9SF2	75.73	4.4071
2	2	sp|O95674|CDS2_HUMAN	CDS2	51.38	4.4009
2	2	sp|Q6DD88|ATLA3_HUMAN	ATL3	60.5	4.3202
2	2	sp|Q8N465|D2HDH_HUMAN	D2HGDH	56.38	4.2164
2	2	sp|Q8NF37|PCAT1_HUMAN	LPCAT1	59.11	4.138
2	2	sp|O95470|SGPL1_HUMAN	SGPL1	63.48	4.1063
2	2	sp|Q96C36|P5CR2_HUMAN	PYCR2	33.62	4.0071
2	2	sp|P31040|SDHA_HUMAN	SDHA	72.65	3.9895
2	2	sp|Q5JTV8|TOIP1_HUMAN	TOR1AIP1	66.21	3.8342
2	2	sp|P52292|IMA1_HUMAN	KPNA2	57.83	3.7956
2	2	sp|Q5JU69|TOR2A_HUMAN	TOR2A	35.69	3.7897
2	2	sp|P61247|RS3A_HUMAN	RPS3A	29.93	3.7885
2	2	sp|Q9BVA1|TBB2B_HUMAN	TUBB2B	49.92	3.7692
2	2	sp|Q01650|LAT1_HUMAN	SLC7A5	54.97	3.7618
2	2	sp|Q99623|PHB2_HUMAN	PHB2	33.28	3.7184
2	2	sp|P61225|RAP2B_HUMAN	RAP2B	20.49	3.709
2	2	sp|Q9UDX5|MTFP1_HUMAN	MTFP1	18	3.6947
2	2	sp|Q13435|SF3B2_HUMAN	SF3B2	100.16	3.6764
2	2	sp|O14654|IRS4_HUMAN	IRS4	133.68	3.6741
2	2	sp|O43143|DHX15_HUMAN	DHX15	90.88	3.6482
2	2	sp|P51648|AL3A2_HUMAN	ALDH3A2	54.81	3.6364
2	2	sp|Q8NHH9|ATLA2_HUMAN	ATL2	66.19	3.6352
2	2	sp|P49821|NDUV1_HUMAN	NDUFV1	50.78	3.6288
2	2	sp|A3KMH1|VWA8_HUMAN	VWA8	214.69	3.5989
2	2	sp|P35613|BASI_HUMAN	BSG	42.17	3.5353
2	2	sp|O60264|SMCA5_HUMAN	SMARCA5	121.83	3.5339
2	2	sp|Q9UBX3|DIC_HUMAN	SLC25A10	31.26	3.5314
2	2	sp|Q9UBM7|DHCR7_HUMAN	DHCR7	54.45	3.5297
2	2	sp|Q96GC9|VMP1_HUMAN	VMP1	46.21	3.5212
2	2	sp|Q9UJZ1|STML2_HUMAN	STOML2	38.51	3.4846
2	2	sp|P08195|4F2_HUMAN	SLC3A2	67.95	3.4622
2	2	sp|Q8IXI1|MIRO2_HUMAN	RHOT2	68.07	3.4496
2	2	sp|Q92544|TM9S4_HUMAN	TM9SF4	74.47	3.4436
2	2	sp|Q9H061|T126A_HUMAN	TMEM126A	21.51	3.4371
2	2	sp|P62987|RL40_HUMAN	UBA52	14.72	3.3766
2	2	sp|P56134|ATPK_HUMAN	ATP5J2	10.91	3.3667
2	2	sp|Q14966|ZN638_HUMAN	ZNF638	220.49	3.3667
2	2	sp|Q96KK5|H2A1H_HUMAN	HIST1H2AH	13.9	3.3625
2	2	sp|P57088|TMM33_HUMAN	TMEM33	27.96	3.3465
2	2	sp|P42167|LAP2B_HUMAN	TMPO	50.64	3.3447
2	2	sp|P49755|TMEDA_HUMAN	TMED10	24.96	3.3296
2	2	sp|O00257|CBX4_HUMAN	CBX4	61.33	3.3272
2	2	sp|P49792|RBP2_HUMAN	RANBP2	357.97	3.3175
2	2	sp|P42285|SK2L2_HUMAN	SKIV2L2	117.73	3.3157
2	2	sp|Q9NRZ9|HELLS_HUMAN	HELLS	97.01	3.3123
2	2	sp|O75251|NDUS7_HUMAN	NDUFS7	23.55	3.3089
2	2	sp|Q86U86|PB1_HUMAN	PBRM1	192.83	3.3065
2	2	sp|Q8WYP5|ELYS_HUMAN	AHCTF1	252.34	3.2824
2	2	sp|Q9Y5J1|UTP18_HUMAN	UTP18	61.96	3.2445
2	2	sp|Q5TA45|INT11_HUMAN	INTS11	67.62	3.2252
2	2	sp|Q8IZL8|PELP1_HUMAN	PELP1	119.62	3.2022
2	2	sp|P19404|NDUV2_HUMAN	NDUFV2	27.37	3.2008
2	2	sp|Q9H0U3|MAGT1_HUMAN	MAGT1	38.01	3.1984
2	2	sp|P33778|H2B1B_HUMAN	HIST1H2BB	13.94	3.1968
2	2	sp|Q9P0J0|NDUAD_HUMAN	NDUFA13	16.69	3.1856
2	2	sp|Q9UNQ2|DIM1_HUMAN	DIMT1	35.21	3.1738
2	2	sp|Q9BTV4|TMM43_HUMAN	TMEM43	44.85	3.1711
2	2	sp|Q9NUQ2|PLCE_HUMAN	AGPAT5	42.04	3.1429
2	2	sp|Q00587|BORG5_HUMAN	CDC42EP1	40.27	3.1195
2	2	sp|P61619|S61A1_HUMAN	SEC61A1	52.23	3.0941
2	2	sp|Q9BVP2|GNL3_HUMAN	GNL3	61.95	3.0916
2	2	sp|Q9ULK4|MED23_HUMAN	MED23	156.37	3.0903
2	2	sp|Q9NVH0|EXD2_HUMAN	EXD2	70.31	3.0877
2	2	sp|P51553|IDH3G_HUMAN	IDH3G	42.77	3.0735
2	2	sp|Q8IXI2|MIRO1_HUMAN	RHOT1	70.74	3.0472
2	2	sp|P54652|HSP72_HUMAN	HSPA2	69.98	2.9928
2	2	sp|Q969X6|UTP4_HUMAN	UTP4	76.84	2.9848
2	2	sp|O95573|ACSL3_HUMAN	ACSL3	80.37	2.972
2	2	sp|P05412|JUN_HUMAN	JUN	35.65	2.9631
2	2	sp|Q9Y2X9|ZN281_HUMAN	ZNF281	96.85	2.8979
2	2	sp|Q9NNW5|WDR6_HUMAN	WDR6	121.65	2.8824
2	2	sp|Q13505|MTX1_HUMAN	MTX1	51.44	2.8361
2	2	sp|Q13123|RED_HUMAN	IK	65.56	2.8316
2	2	sp|Q9NR30|DDX21_HUMAN	DDX21	87.29	2.794
2	2	sp|Q9H8H2|DDX31_HUMAN	DDX31	94.03	2.7931
2	2	sp|Q5JVF3|PCID2_HUMAN	PCID2	46	2.7734
2	2	sp|Q9H300|PARL_HUMAN	PARL	42.16	2.7484
2	2	sp|Q8N684|CPSF7_HUMAN	CPSF7	52.02	2.7454
2	2	sp|Q9NRG9|AAAS_HUMAN	AAAS	59.54	2.738
2	2	sp|O43347|MSI1H_HUMAN	MSI1	39.1	2.7273
2	2	sp|O94805|ACL6B_HUMAN	ACTL6B	46.85	2.7223
2	2	sp|P30825|CTR1_HUMAN	SLC7A1	67.59	2.6943
2	2	sp|Q9P032|NDUF4_HUMAN	NDUFAF4	20.25	2.6784
2	2	sp|Q10469|MGAT2_HUMAN	MGAT2	51.52	2.6709
2	2	sp|P38117|ETFB_HUMAN	ETFB	27.83	2.6625
2	2	sp|Q9H2V7|SPNS1_HUMAN	SPNS1	56.59	2.6569
2	2	sp|Q9HD45|TM9S3_HUMAN	TM9SF3	67.84	2.6083
2	2	sp|Q96HS1|PGAM5_HUMAN	PGAM5	31.98	2.5617
2	2	sp|P11166|GTR1_HUMAN	SLC2A1	54.05	2.5583
2	2	sp|Q9NVP1|DDX18_HUMAN	DDX18	75.36	2.4152
2	2	sp|P40937|RFC5_HUMAN	RFC5	38.47	2.3758
2	2	sp|Q92643|GPI8_HUMAN	PIGK	45.22	2.3695
2	2	sp|Q7L3T8|SYPM_HUMAN	PARS2	53.23	2.3537
2	2	sp|Q96AA3|RFT1_HUMAN	RFT1	60.3	2.3164
2	2	sp|P12081|SYHC_HUMAN	HARS	57.37	2.3032
2	2	sp|Q8TDD1|DDX54_HUMAN	DDX54	98.53	2.3024
2	2	sp|Q86TJ2|TAD2B_HUMAN	TADA2B	48.44	2.2102
2	2	sp|Q6PI48|SYDM_HUMAN	DARS2	73.52	2.2029
2	2	sp|P62851|RS25_HUMAN	RPS25	13.73	2.0777
2	2	sp|Q9HC21|TPC_HUMAN	SLC25A19	35.49	1.7524
1	2	sp|A8CG34|P121C_HUMAN	POM121C	124.98	5.0358
1	2	sp|Q15388|TOM20_HUMAN	TOMM20	16.29	4.3863
1	2	sp|Q01844|EWS_HUMAN	EWSR1	68.44	4.2847
1	2	tr|C8C3P2|C8C3P2_HUMAN	DPF1	45.07	4.2698
1	2	sp|Q01130|SRSF2_HUMAN	SRSF2	25.46	3.8434
1	2	sp|Q9BYX7|ACTBM_HUMAN	POTEKP	41.99	3.5392
1	2	sp|P41252|SYIC_HUMAN	IARS	144.41	2.8477
1	2	sp|Q569K6|CC157_HUMAN	CCDC157	83.89	2.5838
1	2	sp|Q7Z2K6|ERMP1_HUMAN	ERMP1	100.17	2.5131
1	2	sp|Q7RTS9|DYM_HUMAN	DYM	75.89	2.1052
1	1	sp|Q92804|RBP56_HUMAN	TAF15	61.79	6.3231
1	1	tr|B7ZAF6|B7ZAF6_HUMAN	SUCLA2	43.83	5.7056
1	1	sp|P39210|MPV17_HUMAN	MPV17	19.72	5.6581
1	1	sp|Q9NXW2|DJB12_HUMAN	DNAJB12	41.79	5.557
1	1	sp|Q8IXB1|DJC10_HUMAN	DNAJC10	91.02	5.3514
1	1	sp|Q9Y3D7|TIM16_HUMAN	PAM16	13.82	5.3043
1	1	sp|O75431|MTX2_HUMAN	MTX2	29.74	5.2556
1	1	tr|H7BXI1|H7BXI1_HUMAN	ESYT2	97.95	5.0949
1	1	sp|Q7L2E3|DHX30_HUMAN	DHX30	133.85	5.0651
1	1	sp|O60306|AQR_HUMAN	AQR	171.19	5.0401
1	1	sp|Q9NU22|MDN1_HUMAN	MDN1	632.42	5.0035
1	1	tr|S4R341|S4R341_HUMAN	NOLC1	8.05	4.9157
1	1	sp|Q8NE86|MCU_HUMAN	MCU	39.84	4.8613
1	1	sp|P62314|SMD1_HUMAN	SNRPD1	13.27	4.8513
1	1	sp|Q7L8L6|FAKD5_HUMAN	FASTKD5	86.52	4.8453
1	1	sp|Q9UH99|SUN2_HUMAN	SUN2	80.26	4.8348
1	1	tr|B2R5W2|B2R5W2_HUMAN	HNRNPC	31.93	4.8315
1	1	sp|Q7LGA3|HS2ST_HUMAN	HS2ST1	41.85	4.7987
1	1	sp|Q9H0H0|INT2_HUMAN	INTS2	134.24	4.7963
1	1	sp|Q9Y3T9|NOC2L_HUMAN	NOC2L	84.87	4.7054
1	1	tr|F8W7T1|F8W7T1_HUMAN	DPF3	46.42	4.6927
1	1	sp|Q9Y679|AUP1_HUMAN	AUP1	52.99	4.6866
1	1	sp|P12004|PCNA_HUMAN	PCNA	28.75	4.6666
1	1	sp|P38435|VKGC_HUMAN	GGCX	87.5	4.6623
1	1	sp|O75529|TAF5L_HUMAN	TAF5L	66.11	4.6056
1	1	sp|Q8WY36|BBX_HUMAN	BBX	105.06	4.5974
1	1	sp|O14925|TIM23_HUMAN	TIMM23	21.93	4.5899
1	1	sp|Q6NSZ9|ZSC25_HUMAN	ZSCAN25	61.44	4.5825
1	1	sp|Q13601|KRR1_HUMAN	KRR1	43.64	4.5489
1	1	sp|Q9BXW9|FACD2_HUMAN	FANCD2	164.02	4.517
1	1	sp|Q9Y2Q3|GSTK1_HUMAN	GSTK1	25.48	4.509
1	1	sp|P09622|DLDH_HUMAN	DLD	54.14	4.4997
1	1	sp|P62136|PP1A_HUMAN	PPP1CA	37.49	4.4917
1	1	sp|Q5C9Z4|NOM1_HUMAN	NOM1	96.2	4.4584
1	1	sp|Q5HYI7|MTX3_HUMAN	MTX3	35.07	4.4263
1	1	sp|P55265|DSRAD_HUMAN	ADAR	135.98	4.4253
1	1	sp|P17812|PYRG1_HUMAN	CTPS1	66.65	4.4181
1	1	sp|Q8NBN7|RDH13_HUMAN	RDH13	35.91	4.4096
1	1	sp|P35232|PHB_HUMAN	PHB	29.79	4.3597
1	1	sp|Q9BT22|ALG1_HUMAN	ALG1	52.48	4.3474
1	1	sp|Q9BQ67|GRWD1_HUMAN	GRWD1	49.39	4.3332
1	1	sp|P35558|PCKGC_HUMAN	PCK1	69.15	4.2123
1	1	sp|Q9UNL2|SSRG_HUMAN	SSR3	21.07	4.1982
1	1	sp|O60884|DNJA2_HUMAN	DNAJA2	45.72	4.1793
1	1	sp|Q9Y3A6|TMED5_HUMAN	TMED5	25.99	4.1645
1	1	sp|P15880|RS2_HUMAN	RPS2	31.3	4.1633
1	1	sp|Q9NVV4|PAPD1_HUMAN	MTPAP	66.13	4.1628
1	1	sp|Q96QD8|S38A2_HUMAN	SLC38A2	55.99	4.1444
1	1	sp|Q92797|SYMPK_HUMAN	SYMPK	141.06	4.142
1	1	sp|Q75QN2|INT8_HUMAN	INTS8	113.02	4.124
1	1	sp|O75528|TADA3_HUMAN	TADA3	48.87	4.0685
1	1	sp|Q6NTF9|RHBD2_HUMAN	RHBDD2	39.18	4.0674
1	1	sp|Q5JPH6|SYEM_HUMAN	EARS2	58.65	4.0427
1	1	sp|Q8N0V3|RBFA_HUMAN	RBFA	38.34	4.0312
1	1	sp|Q9H5Q4|TFB2M_HUMAN	TFB2M	45.32	4.0306
1	1	sp|Q7Z7K6|CENPV_HUMAN	CENPV	29.93	4.0181
1	1	sp|P62995|TRA2B_HUMAN	TRA2B	33.65	4.0136
1	1	sp|P0CG08|GPHRB_HUMAN	GPR89B	52.88	3.9848
1	1	sp|Q9BYD2|RM09_HUMAN	MRPL9	30.22	3.9633
1	1	sp|Q12788|TBL3_HUMAN	TBL3	88.98	3.963
1	1	sp|Q8NAN2|MIGA1_HUMAN	MIGA1	70.96	3.9529
1	1	sp|P57740|NU107_HUMAN	NUP107	106.31	3.932
1	1	sp|O75439|MPPB_HUMAN	PMPCB	54.33	3.9211
1	1	sp|Q8IWA4|MFN1_HUMAN	MFN1	84.05	3.906
1	1	sp|Q9UH62|ARMX3_HUMAN	ARMCX3	42.47	3.8838
1	1	sp|O60830|TI17B_HUMAN	TIMM17B	18.26	3.8619
1	1	sp|Q8TBP6|S2540_HUMAN	SLC25A40	38.1	3.8378
1	1	sp|Q86Y07|VRK2_HUMAN	VRK2	58.1	3.8287
1	1	sp|Q96BN2|TADA1_HUMAN	TADA1	37.36	3.7447
1	1	sp|Q9HDC5|JPH1_HUMAN	JPH1	71.64	3.7388
1	1	sp|Q6NUN9|ZN746_HUMAN	ZNF746	69.09	3.7249
1	1	sp|O14579|COPE_HUMAN	COPE	34.46	3.7075
1	1	sp|Q9Y2J2|E41L3_HUMAN	EPB41L3	120.6	3.7065
1	1	sp|Q8N442|GUF1_HUMAN	GUF1	74.28	3.7034
1	1	sp|P50454|SERPH_HUMAN	SERPINH1	46.41	3.7024
1	1	sp|P52429|DGKE_HUMAN	DGKE	63.88	3.6861
1	1	sp|Q96H55|MYO19_HUMAN	MYO19	109.07	3.6814
1	1	sp|Q9Y2G8|DJC16_HUMAN	DNAJC16	90.53	3.6556
1	1	sp|Q9Y6J9|TAF6L_HUMAN	TAF6L	67.77	3.6543
1	1	sp|P48651|PTSS1_HUMAN	PTDSS1	55.49	3.649
1	1	sp|Q08945|SSRP1_HUMAN	SSRP1	81.02	3.6213
1	1	sp|Q9UBU9|NXF1_HUMAN	NXF1	70.14	3.6188
1	1	sp|O43159|RRP8_HUMAN	RRP8	50.68	3.6157
1	1	sp|Q9UMS4|PRP19_HUMAN	PRPF19	55.15	3.6146
1	1	sp|Q8N6R0|MET13_HUMAN	METTL13	78.72	3.5755
1	1	sp|Q8TAA9|VANG1_HUMAN	VANGL1	59.94	3.5563
1	1	sp|O14776|TCRG1_HUMAN	TCERG1	123.82	3.556
1	1	sp|Q14146|URB2_HUMAN	URB2	170.43	3.5345
1	1	sp|Q9BVI4|NOC4L_HUMAN	NOC4L	58.43	3.5218
1	1	sp|P35637|FUS_HUMAN	FUS	53.39	3.4774
1	1	sp|P32322|P5CR1_HUMAN	PYCR1	33.34	3.4646
1	1	sp|Q8N6L1|KTAP2_HUMAN	KRTCAP2	14.67	3.4492
1	1	IGKC_MOUSE		11.77	3.4442
1	1	sp|P37198|NUP62_HUMAN	NUP62	53.22	3.4196
1	1	sp|Q96RQ1|ERGI2_HUMAN	ERGIC2	42.52	3.4166
1	1	sp|P49711|CTCF_HUMAN	CTCF	82.73	3.3935
1	1	sp|Q02338|BDH_HUMAN	BDH1	38.13	3.3731
1	1	sp|Q86VP6|CAND1_HUMAN	CAND1	136.29	3.3721
1	1	sp|Q86U38|NOP9_HUMAN	NOP9	69.39	3.3659
1	1	sp|O75352|MPU1_HUMAN	MPDU1	26.62	3.3542
1	1	sp|Q8WWC4|MAIP1_HUMAN	MAIP1	32.52	3.3373
1	1	sp|A4D1E9|GTPBA_HUMAN	GTPBP10	42.91	3.3326
1	1	sp|P17858|PFKAL_HUMAN	PFKL	84.96	3.3144
1	1	sp|Q8WUY9|DEP1B_HUMAN	DEPDC1B	61.73	3.3118
1	1	sp|Q14318|FKBP8_HUMAN	FKBP8	44.53	3.275
1	1	sp|P17987|TCPA_HUMAN	TCP1	60.31	3.2565
1	1	sp|P35658|NU214_HUMAN	NUP214	213.49	3.2536
1	1	sp|Q9NZB8|MOCS1_HUMAN	MOCS1	70.06	3.2531
1	1	sp|Q96CU9|FXRD1_HUMAN	FOXRED1	53.78	3.2527
1	1	sp|Q99653|CHP1_HUMAN	CHP1	22.44	3.2414
1	1	sp|O43306|ADCY6_HUMAN	ADCY6	130.53	3.2381
1	1	sp|Q8NB90|SPAT5_HUMAN	SPATA5	97.84	3.2371
1	1	sp|Q6PML9|ZNT9_HUMAN	SLC30A9	63.47	3.2286
1	1	sp|Q8TCJ2|STT3B_HUMAN	STT3B	93.61	3.213
1	1	sp|Q9UI10|EI2BD_HUMAN	EIF2B4	57.52	3.2073
1	1	sp|O76021|RL1D1_HUMAN	RSL1D1	54.94	3.2001
1	1	sp|O75494|SRS10_HUMAN	SRSF10	31.28	3.1959
1	1	sp|Q8WUK0|PTPM1_HUMAN	PTPMT1	22.83	3.1906
1	1	sp|P62805|H4_HUMAN	HIST1H4A	11.36	3.1841
1	1	sp|Q15366|PCBP2_HUMAN	PCBP2	38.56	3.1618
1	1	sp|Q96HW7|INT4_HUMAN	INTS4	108.1	3.1575
1	1	sp|Q8TE59|ATS19_HUMAN	ADAMTS19	133.96	3.1453
1	1	sp|Q9NQ50|RM40_HUMAN	MRPL40	24.48	3.1291
1	1	sp|Q66K74|MAP1S_HUMAN	MAP1S	112.14	3.1258
1	1	sp|Q96JP5|ZFP91_HUMAN	ZFP91	63.41	3.1186
1	1	sp|P82933|RT09_HUMAN	MRPS9	45.81	3.1013
1	1	sp|O14981|BTAF1_HUMAN	BTAF1	206.76	3.0838
1	1	sp|Q14008|CKAP5_HUMAN	CKAP5	225.35	3.0668
1	1	sp|Q8IZ69|TRM2A_HUMAN	TRMT2A	68.68	3.0458
1	1	sp|Q9H1X3|DJC25_HUMAN	DNAJC25	42.38	3.0282
1	1	sp|Q7Z406|MYH14_HUMAN	MYH14	227.73	3.0134
1	1	tr|Q3B7X4|Q3B7X4_HUMAN	IMMT	40.47	3.0118
1	1	sp|Q8WY07|CTR3_HUMAN	SLC7A3	67.13	2.9945
1	1	sp|Q6UX07|DHR13_HUMAN	DHRS13	40.82	2.9688
1	1	sp|O00217|NDUS8_HUMAN	NDUFS8	23.69	2.948
1	1	sp|Q9Y3D6|FIS1_HUMAN	FIS1	16.93	2.9299
1	1	sp|Q92522|H1X_HUMAN	H1FX	22.47	2.9236
1	1	sp|Q9H490|PIGU_HUMAN	PIGU	50.02	2.9229
1	1	sp|P49368|TCPG_HUMAN	CCT3	60.5	2.917
1	1	sp|Q9H974|QTRT2_HUMAN	QTRT2	46.68	2.9127
1	1	sp|Q8WUB8|PHF10_HUMAN	PHF10	56.02	2.9119
1	1	KV2A7_MOUSE		12.27	2.8807
1	1	sp|Q9NXS2|QPCTL_HUMAN	QPCTL	42.9	2.8763
1	1	sp|Q9Y584|TIM22_HUMAN	TIMM22	20.02	2.8643
1	1	sp|P42356|PI4KA_HUMAN	PI4KA	236.68	2.8615
1	1	sp|Q86TW2|ADCK1_HUMAN	ADCK1	60.54	2.8425
1	1	sp|Q8TAE8|G45IP_HUMAN	GADD45GIP1	25.37	2.8196
1	1	sp|O15523|DDX3Y_HUMAN	DDX3Y	73.11	2.8124
1	1	sp|O75323|NIPS2_HUMAN	NIPSNAP2	33.72	2.7929
1	1	sp|Q9UBD5|ORC3_HUMAN	ORC3	82.2	2.7077
1	1	sp|O95070|YIF1A_HUMAN	YIF1A	31.99	2.6979
1	1	sp|P42695|CNDD3_HUMAN	NCAPD3	168.78	2.6917
1	1	sp|P06493|CDK1_HUMAN	CDK1	34.07	2.6561
1	1	sp|Q09161|NCBP1_HUMAN	NCBP1	91.78	2.6544
1	1	sp|Q8IUX1|T126B_HUMAN	TMEM126B	25.93	2.6456
1	1	tr|B3KUE6|B3KUE6_HUMAN		30.19	2.6448
1	1	sp|Q9BVK8|TM147_HUMAN	TMEM147	25.24	2.642
1	1	sp|Q53R41|FAKD1_HUMAN	FASTKD1	97.35	2.6172
1	1	sp|O00483|NDUA4_HUMAN	NDUFA4	9.36	2.6166
1	1	sp|P61026|RAB10_HUMAN	RAB10	22.53	2.596
1	1	sp|Q96A65|EXOC4_HUMAN	EXOC4	110.43	2.5958
1	1	tr|Q6FI97|Q6FI97_HUMAN	BAF53A	47.35	2.5795
1	1	sp|Q15392|DHC24_HUMAN	DHCR24	60.06	2.5722
1	1	sp|P83731|RL24_HUMAN	RPL24	17.77	2.5706
1	1	sp|Q9NZJ7|MTCH1_HUMAN	MTCH1	41.52	2.5516
1	1	sp|Q9BUN8|DERL1_HUMAN	DERL1	28.78	2.5224
1	1	sp|P46783|RS10_HUMAN	RPS10	18.89	2.5189
1	1	sp|O43390|HNRPR_HUMAN	HNRNPR	70.9	2.5031
1	1	sp|O60673|REV3L_HUMAN	REV3L	352.55	2.4985
1	1	sp|Q8IVH4|MMAA_HUMAN	MMAA	46.51	2.4963
1	1	sp|Q16563|SYPL1_HUMAN	SYPL1	28.55	2.4909
1	1	sp|O14735|CDIPT_HUMAN	CDIPT	23.52	2.475
1	1	sp|Q9BSJ2|GCP2_HUMAN	TUBGCP2	102.47	2.4439
1	1	sp|P62701|RS4X_HUMAN	RPS4X	29.58	2.4418
1	1	sp|Q14683|SMC1A_HUMAN	SMC1A	143.14	2.4391
1	1	sp|P08559|ODPA_HUMAN	PDHA1	43.27	2.4288
1	1	sp|Q9Y651|SOX21_HUMAN	SOX21	28.56	2.4124
1	1	sp|Q96JX3|SRAC1_HUMAN	SERAC1	74.1	2.3968
1	1	sp|Q8NDZ4|DIA1_HUMAN	C3orf58	49.45	2.3757
1	1	sp|P46013|KI67_HUMAN	MKI67	358.47	2.3711
1	1	sp|P68871|HBB_HUMAN	HBB	15.99	2.3665
1	1	sp|P12036|NFH_HUMAN	NEFH	112.41	2.3587
1	1	sp|Q5T0B9|ZN362_HUMAN	ZNF362	45.79	2.3304
1	1	sp|Q9H0D6|XRN2_HUMAN	XRN2	108.51	2.3224
1	1	tr|Q96DP0|Q96DP0_HUMAN		49.22	2.2814
1	1	sp|O60725|ICMT_HUMAN	ICMT	31.92	2.2483
1	1	sp|Q8N4U5|T11L2_HUMAN	TCP11L2	58.05	2.2363
1	1	sp|Q9UL03|INT6_HUMAN	INTS6	100.33	2.1871
1	1	sp|P43007|SATT_HUMAN	SLC1A4	55.69	2.1855
1	1	sp|Q6VAB6|KSR2_HUMAN	KSR2	107.56	2.1832
1	1	sp|Q9NWU5|RM22_HUMAN	MRPL22	23.63	2.1812
1	1	tr|B4DL14|B4DL14_HUMAN		27.5	2.1811
1	1	sp|Q6YN16|HSDL2_HUMAN	HSDL2	45.37	2.1314
1	1	sp|Q9NVH2|INT7_HUMAN	INTS7	106.77	2.1225
1	1	sp|P41219|PERI_HUMAN	PRPH	53.62	2.117
1	1	sp|Q9P0U1|TOM7_HUMAN	TOMM7	6.24	2.094
1	1	sp|P01857|IGHG1_HUMAN	IGHG1	36.08	2.092
1	1	sp|Q9Y4F1|FARP1_HUMAN	FARP1	118.56	2.0479
1	1	sp|O75964|ATP5L_HUMAN	ATP5L	11.42	2.0435
1	1	tr|A0A1W2PP06|A0A1W2PP06_HUMAN	KCNMA1	136.96	2.0205
1	1	sp|Q92604|LGAT1_HUMAN	LPGAT1	43.06	2.0192
1	1	sp|Q8WZA0|LZIC_HUMAN	LZIC	21.48	1.9913

## Sheet: Ubiquitination report
HA-SS18SSX_CHR
ScanF	z	↓ XCorr	ΔCorr	# Ions	Reference	Redun	Peptide	Gene Symbol
18257	3	4.935	0.033	30/76	sp|Q96KK5|H2A1H_HUMAN	19	K.VTIAQGGVLPNIQAVLLPK#K.T	HIST1H2AH
