# Supplementary material for: The nucleosome acidic patch and H2A ubiquitination underlie mSWI/SNF recruitment in synovial sarcoma
Source: Nat Struct Mol Biol. 2020 Aug 3;27(9):836–45. doi: 10.1038/s41594-020-0466-9 (PMC7714695; doi:10.1038/s41594-020-0466-9)
Supplement: Supplementary file 4 — Raw data for quantitative histone mass-spectrometry analyses performed on MBP-SSX 78 aa protein relative to MBP control protein incubated with mammalian mononucleosomes. [file 41594_2020_466_MOESM4_ESM.xlsx]

## Sheet: Table of Contents
Tab	Description
log2norm	(Light/Heavy) intensity ratios are normalized to the (Light/Heavy) intensity ratio of respective histone "norm" peptide, and brought into log2 space. Cells with #N/A were below l.o.d
replace na	values from previous tab are copy/pasted and "#N/A" values are removed. Coloring separates values by experiment. Columns to the right of the matrix calculate required averages and medians for subsequent analyses
norm to ctrl avg	Normalizing experiment values to average value for control samples.

## Sheet: log2norm
Histone Mark	Parent Peptide	MM01_A01	MM02_B01	MM03_C01	MM04_D01	MM05_E01
Cell Line		HEK293T	HEK293T	HEK293T	HEK293T	HEK293T
Perturbation		pull down input	pull down input	pull down input	SSX1 pulldown	SSX1 pulldown
Experiment		1	1	1	1	1
H4(4to17)ac0me0	H4K5K8K12K16	-0.998807	-0.768376	-0.68121	-0.613124	-0.572842
H4(4to17)K5ac1me0	H4K5K8K12K16	0.047883	0.331973	0.332591	-0.0531142	0.0750665
H4(4to17)K12ac1me0	H4K5K8K12K16	-0.327158	0.0356251	0.140171	-0.20687	-0.275116
H4(4to17)K16ac1me0	H4K5K8K12K16	-0.264754	-0.16797	-0.25807	-0.391425	-0.336537
H4(4to17)K8ac1K12ac1me0	H4K5K8K12K16	-0.116727	0.0255624	0.240159	-0.197739	-0.0928546
H4(4to17)K5ac1K8ac1me0	H4K5K8K12K16	0.501812	0.475437	0.651196	0.106607	0.0944165
H4(4to17)K5ac1K16ac1me0	H4K5K8K12K16	0.618305	0.675996	0.620731	0.226371	0.366811
H4(4to17)K12ac1K16ac1me0	H4K5K8K12K16	0.410735	0.390513	0.424365	0.2045	0.303503
H4(4to17)K5ac1K8ac1K12ac1me0	H4K5K8K12K16	-0.0535668	0.0907678	0.311803	-0.223451	-0.270255
H4(4to17)K8ac1K12ac1K16ac1me0	H4K5K8K12K16	0.816407	0.897452	1.08989	0.676541	0.625496
H4(4to17)K5ac1K8ac1K16ac1me0	H4K5K8K12K16	0.819408	0.754781	0.971592	0.473523	0.311469
H4(4to17)K5ac1K8ac1K12ac1K16ac1me0	H4K5K8K12K16	0.718422	0.864296	1.03963	0.275526	0.245289
H4(20to23)K20me0	H4K20	-0.0452931	-0.175405	0.076921	0.0171295	0.0921535
H4(20to23)K20me1	H4K20	-0.65777	-0.525954	-0.731107	-0.426952	-0.443277
H4(20to23)K20me2	H4K20	-0.424269	-0.45321	-0.436945	-0.414206	-0.391161
H4(20to23)K20me3	H4K20	0.160747	0.260565	0.135709	-0.109237	0.0548724
H2AZ(1to19)ac0	H2A.Z	-0.160237	-0.0615607	-0.0470995	-0.783626	-0.697138
H2AZ(1to19)K4ac1	H2A.Z	0.89025	1.03135	0.90639	-0.216798	0.0483786
H2B(1to29)ac0	H2B	0.112237	-0.18657	-0.0421724	0.152036	0.160465
H2B(1to29)K5ac1	H2B	0.234248	0.00146863	0.123669	0.273386	0.323275
H2A(4to11)ac0	H2AK5K9	-0.187115	-0.104618	0.114657	-0.0264539	0.0607013
H2A(4to11)K5ac1	H2AK5K9	0.274774	0.712569	0.614111	0.569382	0.623776
H2A(4to11)K9ac1	H2AK5K9	-0.837162	-0.551918	-0.586049	-0.254061	-0.375302
H2A(4to11)K5ac1K9ac1	H2AK5K9	-0.224464	-0.0426911	0.0246687	-0.030742	-0.0491744
H2A(12to17)ac0	H2AK13K15	-0.520725	-0.20349	0.0699567	0.200967	-0.120344
H2A(12to17)K13ac1	H2AK13K15	-0.458616	-0.128805	-0.116048	0.031553	-0.0468223
H2A(12to17)K15ac1	H2AK13K15	-0.429987	-0.0702335	0.0347278	0.0421593	-0.0858285
H3K4me0	H3K4	-0.0485968	0.107601	0.0466259	0.549462	0.338867
H3K4me1	H3K4	0.393157	0.541565	0.415052	0.740161	0.353073
H3K4me2	H3K4	0.84837	0.991926	0.801486	0.778325	0.532152
H3K4me3	H3K4	0.952806	1.1423	0.95305	0.765716	0.50533
H3K4ac1	H3K4	0.48508	0.651433	0.58844	0.263034	0.320075
H3K9me0K14ac0	H3K9K14	-0.26242	-0.322506	-0.280121	0.273761	-0.0360986
H3K9me1K14ac0	H3K9K14	-0.501257	-0.391875	-0.313923	0.206041	0.0464691
H3K9me2K14ac0	H3K9K14	-0.585355	-0.358532	-0.568348	0.0352487	-0.283551
H3K9me3K14ac0	H3K9K14	-0.36356	-0.400714	-0.153244	0.348143	0.123291
H3K9ac1K14ac0	H3K9K14	1.02018	1.11952	0.964932	1.20337	1.07488
H3K9me0K14ac1	H3K9K14	0.270847	0.258538	-0.0184397	0.636727	0.468996
H3K9me1K14ac1	H3K9K14	0.565039	0.690842	0.585181	0.768969	0.508263
H3K9me2K14ac1	H3K9K14	0.389672	0.457605	0.420548	0.724236	0.529588
H3K9me3K14ac1	H3K9K14	0.656745	0.662927	0.267771	0.828036	0.601535
H3K9ac1K14ac1	H3K9K14	1.84163	1.9896	1.78589	2.03765	1.80431
H3K9me0S10ph1K14ac0	H3K9K14	-2.61448	-3.00593	-2.82302	#N/A	#N/A
H3K9me1S10ph1K14ac0	H3K9K14	-2.26122	-2.08952	-2.26764	#N/A	#N/A
H3K9me2S10ph1K14ac0	H3K9K14	-2.00408	-1.89945	-2.04837	-0.682632	-1.09175
H3K9me3S10ph1K14ac0	H3K9K14	-0.91977	-0.605765	-0.834359	-0.566016	-1.02616
H3K9me0S10ph1K14ac1	H3K9K14	-2.47055	-2.2798	-1.88229	#N/A	#N/A
H3K9me1S10ph1K14ac1	H3K9K14	-2.29939	-3.15298	-3.4222	-2.6679	-2.50745
H3K9me2S10ph1K14ac1	H3K9K14	-1.95728	-2.02256	-2.08512	-0.870067	-1.00929
H3K18ac0K23ac0	H3K18K23	-0.505104	-0.139715	-0.317042	0.267641	0.0691541
H3K18ac1K23ac0	H3K18K23	1.16833	1.41079	1.22942	1.34112	1.18507
H3K18ac0K23ac1	H3K18K23	0.7681	1.06112	0.57448	1.14141	1.02091
H3K18ac1K23ac1	H3K18K23	2.13419	2.52167	2.10676	2.13708	1.98838
H3K27me0K36me0	H3K27K36	-0.169273	0.187264	-0.67837	0.552401	0.232937
H3K27me0K36me1	H3K27K36	-0.40713	-0.15218	-0.659111	0.383944	-0.065836
H3K27me0K36me2	H3K27K36	-0.476199	-0.0614445	-0.418603	0.674222	0.269886
H3K27me0K36me3	H3K27K36	-0.0565235	-0.00137272	0.0696133	0.678072	0.669481
H3K27me1K36me0	H3K27K36	-0.0857896	0.0259075	-0.147745	0.395683	0.103604
H3K27me1K36me1	H3K27K36	-0.193656	0.0780101	-0.0857555	0.534673	0.195825
H3K27me1K36me2	H3K27K36	0.24751	0.396815	0.322775	0.741266	0.461282
H3K27me1K36me3	H3K27K36	0.228919	0.343517	0.295803	1.28264	0.858811
H3K27me2K36me0	H3K27K36	-0.3367	-0.00361524	-0.152248	0.382057	0.208702
H3K27me2K36me1	H3K27K36	-0.0916387	-0.101869	0.0170279	0.36257	0.186497
H3K27me2K36me2	H3K27K36	0.249374	0.34158	0.241609	0.55324	0.417235
H3K27me2K36me3	H3K27K36	1.04995	1.01844	0.642507	#N/A	#N/A
H3K27me3K36me0	H3K27K36	0.208664	0.29095	0.0812249	0.68918	0.0365722
H3K27me3K36me1	H3K27K36	-0.214059	0.212101	-0.178282	0.391468	0.170131
H3K27me3K36me2	H3K27K36	0.236154	0.259142	0.0656268	0.0848186	-0.15118
H3K27me3K36me3	H3K27K36	1.4389	1.61413	1.39268	#N/A	#N/A
H3K27ac1K36me0	H3K27K36	1.56378	#N/A	1.20112	1.48103	#N/A
H3K27ac1K36me1	H3K27K36	1.13085	1.7585	1.59405	#N/A	#N/A
H3K27ac1K36me3	H3K27K36	1.65232	1.67499	1.56162	2.13386	2.0037
H3K56me0	H3K56	0.110849	0.30341	-0.0707594	0.856177	0.296519
H3K79me1	H3K79	0.267824	0.440573	0.301286	0.95374	0.539816
H3K79me2	H3K79	0.497732	0.468711	0.455482	0.826302	0.557227

## Sheet: replace na
Histone Mark	Parent Peptide	MM01_A01	MM02_B01	MM03_C01	MM04_D01	MM05_E01
Cell Line		HEK293T	HEK293T	HEK293T	HEK293T	HEK293T
Perturbation		pull down input	pull down input	pull down input	SSX1 pulldown	SSX1 pulldown		pulldown ctrl avg	Median across all experiments
H4(4to17)ac0me0	H4K5K8K12K16	-0.998807	-0.768376	-0.68121	-0.613124	-0.572842		-0.816131	-0.68121
H4(4to17)K5ac1me0	H4K5K8K12K16	0.047883	0.331973	0.332591	-0.0531142	0.0750665		0.237483	0.0750665
H4(4to17)K12ac1me0	H4K5K8K12K16	-0.327158	0.0356251	0.140171	-0.20687	-0.275116		-0.0504541	-0.20687
H4(4to17)K16ac1me0	H4K5K8K12K16	-0.264754	-0.16797	-0.25807	-0.391425	-0.336537		-0.230264	-0.264754
H4(4to17)K8ac1K12ac1me0	H4K5K8K12K16	-0.116727	0.0255624	0.240159	-0.197739	-0.0928546		0.0496646	-0.0928546
H4(4to17)K5ac1K8ac1me0	H4K5K8K12K16	0.501812	0.475437	0.651196	0.106607	0.0944165		0.542815	0.475437
H4(4to17)K5ac1K16ac1me0	H4K5K8K12K16	0.618305	0.675996	0.620731	0.226371	0.366811		0.638344	0.618305
H4(4to17)K12ac1K16ac1me0	H4K5K8K12K16	0.410735	0.390513	0.424365	0.2045	0.303503		0.408538	0.390513
H4(4to17)K5ac1K8ac1K12ac1me0	H4K5K8K12K16	-0.0535668	0.0907678	0.311803	-0.223451	-0.270255		0.116335	-0.0535668
H4(4to17)K8ac1K12ac1K16ac1me0	H4K5K8K12K16	0.816407	0.897452	1.08989	0.676541	0.625496		0.934582	0.816407
H4(4to17)K5ac1K8ac1K16ac1me0	H4K5K8K12K16	0.819408	0.754781	0.971592	0.473523	0.311469		0.848593	0.754781
H4(4to17)K5ac1K8ac1K12ac1K16ac1me0	H4K5K8K12K16	0.718422	0.864296	1.03963	0.275526	0.245289		0.874116	0.718422
H4(20to23)K20me0	H4K20	-0.0452931	-0.175405	0.076921	0.0171295	0.0921535		-0.0479256	0.0171295
H4(20to23)K20me1	H4K20	-0.65777	-0.525954	-0.731107	-0.426952	-0.443277		-0.638277	-0.525954
H4(20to23)K20me2	H4K20	-0.424269	-0.45321	-0.436945	-0.414206	-0.391161		-0.438141	-0.424269
H4(20to23)K20me3	H4K20	0.160747	0.260565	0.135709	-0.109237	0.0548724		0.185674	0.135709
H2AZ(1to19)ac0	H2A.Z	-0.160237	-0.0615607	-0.0470995	-0.783626	-0.697138		-0.0896325	-0.160237
H2AZ(1to19)K4ac1	H2A.Z	0.89025	1.03135	0.90639	-0.216798	0.0483786		0.942663	0.89025
H2B(1to29)ac0	H2B	0.112237	-0.18657	-0.0421724	0.152036	0.160465		-0.0388352	0.112237
H2B(1to29)K5ac1	H2B	0.234248	0.00146863	0.123669	0.273386	0.323275		0.119795	0.234248
H2A(4to11)ac0	H2AK5K9	-0.187115	-0.104618	0.114657	-0.0264539	0.0607013		-0.0590254	-0.0264539
H2A(4to11)K5ac1	H2AK5K9	0.274774	0.712569	0.614111	0.569382	0.623776		0.533818	0.614111
H2A(4to11)K9ac1	H2AK5K9	-0.837162	-0.551918	-0.586049	-0.254061	-0.375302		-0.658376	-0.551918
H2A(4to11)K5ac1K9ac1	H2AK5K9	-0.224464	-0.0426911	0.0246687	-0.030742	-0.0491744		-0.0808288	-0.0426911
H2A(12to17)ac0	H2AK13K15	-0.520725	-0.20349	0.0699567	0.200967	-0.120344		-0.218086	-0.120344
H2A(12to17)K13ac1	H2AK13K15	-0.458616	-0.128805	-0.116048	0.031553	-0.0468223		-0.23449	-0.116048
H2A(12to17)K15ac1	H2AK13K15	-0.429987	-0.0702335	0.0347278	0.0421593	-0.0858285		-0.155164	-0.0702335
H3K4me0	H3K4	-0.0485968	0.107601	0.0466259	0.549462	0.338867		0.0352101	0.107601
H3K4me1	H3K4	0.393157	0.541565	0.415052	0.740161	0.353073		0.449925	0.415052
H3K4me2	H3K4	0.84837	0.991926	0.801486	0.778325	0.532152		0.880594	0.801486
H3K4me3	H3K4	0.952806	1.1423	0.95305	0.765716	0.50533		1.01605	0.952806
H3K4ac1	H3K4	0.48508	0.651433	0.58844	0.263034	0.320075		0.574984	0.48508
H3K9me0K14ac0	H3K9K14	-0.26242	-0.322506	-0.280121	0.273761	-0.0360986		-0.288349	-0.26242
H3K9me1K14ac0	H3K9K14	-0.501257	-0.391875	-0.313923	0.206041	0.0464691		-0.402352	-0.313923
H3K9me2K14ac0	H3K9K14	-0.585355	-0.358532	-0.568348	0.0352487	-0.283551		-0.504078	-0.358532
H3K9me3K14ac0	H3K9K14	-0.36356	-0.400714	-0.153244	0.348143	0.123291		-0.305839	-0.153244
H3K9ac1K14ac0	H3K9K14	1.02018	1.11952	0.964932	1.20337	1.07488		1.03488	1.07488
H3K9me0K14ac1	H3K9K14	0.270847	0.258538	-0.0184397	0.636727	0.468996		0.170315	0.270847
H3K9me1K14ac1	H3K9K14	0.565039	0.690842	0.585181	0.768969	0.508263		0.613688	0.585181
H3K9me2K14ac1	H3K9K14	0.389672	0.457605	0.420548	0.724236	0.529588		0.422608	0.457605
H3K9me3K14ac1	H3K9K14	0.656745	0.662927	0.267771	0.828036	0.601535		0.529148	0.656745
H3K9ac1K14ac1	H3K9K14	1.84163	1.9896	1.78589	2.03765	1.80431		1.87237	1.84163
H3K9me0S10ph1K14ac0	H3K9K14	-2.61448	-3.00593	-2.82302				-2.81448	-2.82302
H3K9me1S10ph1K14ac0	H3K9K14	-2.26122	-2.08952	-2.26764				-2.20613	-2.26122
H3K9me2S10ph1K14ac0	H3K9K14	-2.00408	-1.89945	-2.04837	-0.682632	-1.09175		-1.98397	-1.89945
H3K9me3S10ph1K14ac0	H3K9K14	-0.91977	-0.605765	-0.834359	-0.566016	-1.02616		-0.786631	-0.834359
H3K9me0S10ph1K14ac1	H3K9K14	-2.47055	-2.2798	-1.88229				-2.21088	-2.2798
H3K9me1S10ph1K14ac1	H3K9K14	-2.29939	-3.15298	-3.4222	-2.6679	-2.50745		-2.95819	-2.6679
H3K9me2S10ph1K14ac1	H3K9K14	-1.95728	-2.02256	-2.08512	-0.870067	-1.00929		-2.02165	-1.95728
H3K18ac0K23ac0	H3K18K23	-0.505104	-0.139715	-0.317042	0.267641	0.0691541		-0.32062	-0.139715
H3K18ac1K23ac0	H3K18K23	1.16833	1.41079	1.22942	1.34112	1.18507		1.26951	1.22942
H3K18ac0K23ac1	H3K18K23	0.7681	1.06112	0.57448	1.14141	1.02091		0.801232	1.02091
H3K18ac1K23ac1	H3K18K23	2.13419	2.52167	2.10676	2.13708	1.98838		2.25421	2.13419
H3K27me0K36me0	H3K27K36	-0.169273	0.187264	-0.67837	0.552401	0.232937		-0.220127	0.187264
H3K27me0K36me1	H3K27K36	-0.40713	-0.15218	-0.659111	0.383944	-0.065836		-0.40614	-0.15218
H3K27me0K36me2	H3K27K36	-0.476199	-0.0614445	-0.418603	0.674222	0.269886		-0.318749	-0.0614445
H3K27me0K36me3	H3K27K36	-0.0565235	-0.00137272	0.0696133	0.678072	0.669481		0.00390567	0.0696133
H3K27me1K36me0	H3K27K36	-0.0857896	0.0259075	-0.147745	0.395683	0.103604		-0.0692092	0.0259075
H3K27me1K36me1	H3K27K36	-0.193656	0.0780101	-0.0857555	0.534673	0.195825		-0.0671337	0.0780101
H3K27me1K36me2	H3K27K36	0.24751	0.396815	0.322775	0.741266	0.461282		0.322367	0.396815
H3K27me1K36me3	H3K27K36	0.228919	0.343517	0.295803	1.28264	0.858811		0.289413	0.343517
H3K27me2K36me0	H3K27K36	-0.3367	-0.00361524	-0.152248	0.382057	0.208702		-0.164188	-0.00361524
H3K27me2K36me1	H3K27K36	-0.0916387	-0.101869	0.0170279	0.36257	0.186497		-0.0588266	0.0170279
H3K27me2K36me2	H3K27K36	0.249374	0.34158	0.241609	0.55324	0.417235		0.277521	0.34158
H3K27me2K36me3	H3K27K36	1.04995	1.01844	0.642507				0.903632	1.01844
H3K27me3K36me0	H3K27K36	0.208664	0.29095	0.0812249	0.68918	0.0365722		0.193613	0.208664
H3K27me3K36me1	H3K27K36	-0.214059	0.212101	-0.178282	0.391468	0.170131		-0.06008	0.170131
H3K27me3K36me2	H3K27K36	0.236154	0.259142	0.0656268	0.0848186	-0.15118		0.186974	0.0848186
H3K27me3K36me3	H3K27K36	1.4389	1.61413	1.39268				1.4819	1.4389
H3K27ac1K36me0	H3K27K36	1.56378		1.20112	1.48103			1.38245	1.48103
H3K27ac1K36me1	H3K27K36	1.13085	1.7585	1.59405				1.49447	1.59405
H3K27ac1K36me3	H3K27K36	1.65232	1.67499	1.56162	2.13386	2.0037		1.62964	1.67499
H3K56me0	H3K56	0.110849	0.30341	-0.0707594	0.856177	0.296519		0.1145	0.296519
H3K79me1	H3K79	0.267824	0.440573	0.301286	0.95374	0.539816		0.336561	0.440573
H3K79me2	H3K79	0.497732	0.468711	0.455482	0.826302	0.557227		0.473975	0.497732

## Sheet: norm to ctrl avg
Histone Mark	Parent Peptide	MM01_A01	MM02_B01	MM03_C01	MM04_D01	MM05_E01
Cell Line		HEK293T	HEK293T	HEK293T	HEK293T	HEK293T
Perturbation		pull down input	pull down input	pull down input	SSX1 pulldown	SSX1 pulldown
H4(4to17)ac0me0	H4K5K8K12K16	-0.182676	0.0477553	0.134921	0.203008	0.243289
H4(4to17)K5ac1me0	H4K5K8K12K16	-0.1896	0.0944908	0.0951087	-0.290597	-0.162416
H4(4to17)K12ac1me0	H4K5K8K12K16	-0.276704	0.0860791	0.190625	-0.156415	-0.224662
H4(4to17)K16ac1me0	H4K5K8K12K16	-0.0344893	0.0622948	-0.0278055	-0.16116	-0.106273
H4(4to17)K8ac1K12ac1me0	H4K5K8K12K16	-0.166392	-0.0241022	0.190494	-0.247404	-0.142519
H4(4to17)K5ac1K8ac1me0	H4K5K8K12K16	-0.0410029	-0.0673779	0.108381	-0.436208	-0.448399
H4(4to17)K5ac1K16ac1me0	H4K5K8K12K16	-0.0200393	0.0376519	-0.0176126	-0.411973	-0.271533
H4(4to17)K12ac1K16ac1me0	H4K5K8K12K16	0.00219723	-0.0180246	0.0158273	-0.204038	-0.105035
H4(4to17)K5ac1K8ac1K12ac1me0	H4K5K8K12K16	-0.169901	-0.0255667	0.195468	-0.339785	-0.386589
H4(4to17)K8ac1K12ac1K16ac1me0	H4K5K8K12K16	-0.118175	-0.0371302	0.155306	-0.258042	-0.309086
H4(4to17)K5ac1K8ac1K16ac1me0	H4K5K8K12K16	-0.0291856	-0.0938125	0.122998	-0.37507	-0.537125
H4(4to17)K5ac1K8ac1K12ac1K16ac1me0	H4K5K8K12K16	-0.155694	-0.00982007	0.165514	-0.59859	-0.628828
H4(20to23)K20me0	H4K20	0.00263246	-0.127479	0.124847	0.0650551	0.140079
H4(20to23)K20me1	H4K20	-0.0194934	0.112323	-0.0928298	0.211325	0.195
H4(20to23)K20me2	H4K20	0.0138724	-0.0150687	0.00119635	0.0239346	0.0469799
H4(20to23)K20me3	H4K20	-0.0249264	0.0748912	-0.0499648	-0.29491	-0.130801
H2AZ(1to19)ac0	H2A.Z	-0.0706048	0.0280718	0.042533	-0.693993	-0.607505
H2AZ(1to19)K4ac1	H2A.Z	-0.052413	0.0886853	-0.0362723	-1.15946	-0.894284
H2B(1to29)ac0	H2B	0.151072	-0.147735	-0.0033372	0.190872	0.1993
H2B(1to29)K5ac1	H2B	0.114453	-0.118327	0.00387362	0.153591	0.203479
H2A(4to11)ac0	H2AK5K9	-0.128089	-0.0455928	0.173682	0.0325715	0.119727
H2A(4to11)K5ac1	H2AK5K9	-0.259044	0.178751	0.0802925	0.0355637	0.0899578
H2A(4to11)K9ac1	H2AK5K9	-0.178786	0.106458	0.0723274	0.404315	0.283075
H2A(4to11)K5ac1K9ac1	H2AK5K9	-0.143635	0.0381378	0.105498	0.0500868	0.0316544
H2A(12to17)ac0	H2AK13K15	-0.302639	0.0145957	0.288043	0.419053	0.0977425
H2A(12to17)K13ac1	H2AK13K15	-0.224126	0.105685	0.118442	0.266043	0.187667
H2A(12to17)K15ac1	H2AK13K15	-0.274823	0.0849307	0.189892	0.197324	0.0693357
H3K4me0	H3K4	-0.0838069	0.072391	0.0114159	0.514252	0.303656
H3K4me1	H3K4	-0.0567677	0.0916404	-0.0348727	0.290236	-0.0968519
H3K4me2	H3K4	-0.0322238	0.111332	-0.0791081	-0.102269	-0.348442
H3K4me3	H3K4	-0.0632463	0.126249	-0.0630022	-0.250337	-0.510723
H3K4ac1	H3K4	-0.0899044	0.0764489	0.0134555	-0.31195	-0.254909
H3K9me0K14ac0	H3K9K14	0.0259287	-0.034157	0.00822825	0.56211	0.25225
H3K9me1K14ac0	H3K9K14	-0.0989051	0.0104765	0.0884286	0.608392	0.448821
H3K9me2K14ac0	H3K9K14	-0.0812772	0.145547	-0.0642693	0.539327	0.220527
H3K9me3K14ac0	H3K9K14	-0.0577209	-0.0948748	0.152596	0.653982	0.429131
H3K9ac1K14ac0	H3K9K14	-0.0146955	0.0846397	-0.0699441	0.168496	0.0400041
H3K9me0K14ac1	H3K9K14	0.100532	0.088223	-0.188755	0.466412	0.298681
H3K9me1K14ac1	H3K9K14	-0.0486484	0.0771547	-0.0285063	0.155281	-0.105425
H3K9me2K14ac1	H3K9K14	-0.0329363	0.0349971	-0.00206078	0.301628	0.10698
H3K9me3K14ac1	H3K9K14	0.127597	0.133779	-0.261376	0.298888	0.0723871
H3K9ac1K14ac1	H3K9K14	-0.0307435	0.117227	-0.0864834	0.165275	-0.0680638
H3K9me0S10ph1K14ac0	H3K9K14	0.199998	-0.191458	-0.00854061
H3K9me1S10ph1K14ac0	H3K9K14	-0.0550942	0.116605	-0.0615103
H3K9me2S10ph1K14ac0	H3K9K14	-0.0201108	0.0845128	-0.064402	1.30133	0.892215
H3K9me3S10ph1K14ac0	H3K9K14	-0.133139	0.180866	-0.0477274	0.220616	-0.239532
H3K9me0S10ph1K14ac1	H3K9K14	-0.259668	-0.0689207	0.328589
H3K9me1S10ph1K14ac1	H3K9K14	0.6588	-0.194793	-0.464007	0.290295	0.450742
H3K9me2S10ph1K14ac1	H3K9K14	0.0643747	-0.000907171	-0.0634675	1.15159	1.01236
H3K18ac0K23ac0	H3K18K23	-0.184484	0.180905	0.00357802	0.588262	0.389775
H3K18ac1K23ac0	H3K18K23	-0.101183	0.141277	-0.040094	0.0716061	-0.0844391
H3K18ac0K23ac1	H3K18K23	-0.0331323	0.259884	-0.226752	0.340181	0.219682
H3K18ac1K23ac1	H3K18K23	-0.120018	0.267462	-0.147444	-0.117125	-0.26583
H3K27me0K36me0	H3K27K36	0.0508532	0.407391	-0.458244	0.772528	0.453063
H3K27me0K36me1	H3K27K36	-0.000990116	0.253961	-0.25297	0.790084	0.340304
H3K27me0K36me2	H3K27K36	-0.15745	0.257304	-0.0998541	0.99297	0.588635
H3K27me0K36me3	H3K27K36	-0.0604292	-0.00527839	0.0657076	0.674166	0.665575
H3K27me1K36me0	H3K27K36	-0.0165805	0.0951167	-0.0785362	0.464892	0.172813
H3K27me1K36me1	H3K27K36	-0.126522	0.145144	-0.0186218	0.601807	0.262958
H3K27me1K36me2	H3K27K36	-0.0748567	0.0744483	0.000408441	0.418899	0.138916
H3K27me1K36me3	H3K27K36	-0.0604941	0.0541039	0.00639013	0.993226	0.569398
H3K27me2K36me0	H3K27K36	-0.172512	0.160573	0.0119396	0.546245	0.37289
H3K27me2K36me1	H3K27K36	-0.0328121	-0.0430424	0.0758545	0.421397	0.245324
H3K27me2K36me2	H3K27K36	-0.0281471	0.064059	-0.0359119	0.275719	0.139714
H3K27me2K36me3	H3K27K36	0.146317	0.114809	-0.261125
H3K27me3K36me0	H3K27K36	0.0150507	0.0973373	-0.112388	0.495567	-0.157041
H3K27me3K36me1	H3K27K36	-0.153979	0.272181	-0.118202	0.451548	0.230211
H3K27me3K36me2	H3K27K36	0.0491796	0.0721676	-0.121347	-0.102155	-0.338154
H3K27me3K36me3	H3K27K36	-0.0430009	0.132226	-0.0892249
H3K27ac1K36me0	H3K27K36	0.181333		-0.181333	0.0985754
H3K27ac1K36me1	H3K27K36	-0.363615	0.264037	0.0995782
H3K27ac1K36me3	H3K27K36	0.0226788	0.0453446	-0.0680234	0.504222	0.374058
H3K56me0	H3K56	-0.00365089	0.18891	-0.185259	0.741677	0.182019
H3K79me1	H3K79	-0.0687368	0.104012	-0.0352747	0.617179	0.203255
H3K79me2	H3K79	0.023757	-0.005264	-0.018493	0.352327	0.0832517
