# Supplementary material for: The nucleosome acidic patch and H2A ubiquitination underlie mSWI/SNF recruitment in synovial sarcoma
Source: Nat Struct Mol Biol. 2020 Aug 3;27(9):836–45. doi: 10.1038/s41594-020-0466-9 (PMC7714695; doi:10.1038/s41594-020-0466-9)
Supplement: Supplementary file 5 — Proteomic IP-mass spectrometry for BRG1 IPs in human fibroblasts and Aska-SS cells. [file 41594_2020_466_MOESM5_ESM.xlsx]

## Sheet: BAF complex components
Protein	Razor Peptides	Gene	Description	SeqLen	BrgIP_Aska	BrgIP_hFib	BrgIP_293t	NSAF_BrgIP_Aska	NSAF_BrgIP_hFib	NSAF_BrgIP_293t
sp|P51532|SMCA4_HUMAN	189	SMARCA4	SMCA4_HUMAN Transcription activator BRG1	1647	50	39	100	0.00294971	0.00150089	0.00377919
sp|Q92922|SMRC1_HUMAN	11	SMARCC1	SMRC1_HUMAN SWI/SNF complex subunit SMARCC1	1105	44	19	86	0.00386895	0.00108986	0.00484427
sp|Q969G3|SMCE1_HUMAN	96	SMARCE1	SMCE1_HUMAN SWI/SNF-related matrix-associated actin-dependent regulator of chromatin subfamily E member 1	411	39	21	36	0.00921988	0.00323859	0.00545196
sp|Q8TAQ2|SMRC2_HUMAN	136	SMARCC2	SMRC2_HUMAN SWI/SNF complex subunit SMARCC2	1214	36	51	69	0.00288129	0.00266275	0.00353771
sp|O14497|ARI1A_HUMAN	192	ARID1A	ARI1A_HUMAN AT-rich interactive domain-containing protein 1A	2285	35	44	121	0.00148828	0.00122052	0.00329603
sp|Q8TAQ2-3|SMRC2_HUMAN	2	SMARCC2	SMRC2_HUMAN Isoform 3 of SWI/SNF complex subunit SMARCC2	1152	33	50	55	0.00278333	0.00275103	0.00297168
sp|Q8NFD5-3|ARI1B_HUMAN	117	ARID1B	ARI1B_HUMAN Isoform 3 of AT-rich interactive domain-containing protein 1B	2289	28	28	61	0.00118854	0.000775337	0.00165873
sp|P60709|ACTB_HUMAN	19	ACTB	ACTB_HUMAN Actin, cytoplasmic 1	375	19	18	18	0.00492294	0.00304242	0.00298767
sp|O96019|ACL6A_HUMAN	55	ACTL6A	ACL6A_HUMAN Actin-like protein 6A	429	14	16	25	0.00317083	0.00236397	0.00362723
sp|Q96GM5|SMRD1_HUMAN	30	SMARCD1	SMRD1_HUMAN SWI/SNF-related matrix-associated actin-dependent regulator of chromatin subfamily D member 1	515	14	6	18	0.00264133	0.000738452	0.00217549
sp|Q92925|SMRD2_HUMAN	42	SMARCD2	SMRD2_HUMAN SWI/SNF-related matrix-associated actin-dependent regulator of chromatin subfamily D member 2	531	12	9	21	0.00219578	0.0010743	0.0024616
sp|Q9NZM4|GSCR1_HUMAN	28	GLTSCR1	GSCR1_HUMAN Glioma tumor suppressor candidate region gene 1 protein	1560	10	4	14	0.000622842	0.000162523	0.000558593
sp|Q6AI39|GSC1L_HUMAN	0	GLTSCR1L	GSC1L_HUMAN GLTSCR1-like protein	1079	7	2	4	0.000630346	0.000117486	0.000230744
sp|Q6STE5|SMRD3_HUMAN	7	SMARCD3	SMRD3_HUMAN SWI/SNF-related matrix-associated actin-dependent regulator of chromatin subfamily D member 3	483	6	6	12	0.001207	0.000787377	0.00154641
sp|Q9H8M2|BRD9_HUMAN	10	BRD9	BRD9_HUMAN Bromodomain-containing protein 9	597	5	1	4	0.000813763	0.000106171	0.00041704
sp|Q92785|REQU_HUMAN	34	DPF2	REQU_HUMAN Zinc finger protein ubi-d4	391	5	5	24	0.0012425	0.000810535	0.00382055
sp|Q12824-2|SNF5_HUMAN	31	SMARCB1	SNF5_HUMAN Isoform B of SWI/SNF-related matrix-associated actin-dependent regulator of chromatin subfamily B member 1	376	5	10	18	0.00129207	0.00134859	0.00297973
sp|Q15532|SSXT_HUMAN	6	SS18	SSXT_HUMAN Protein SSXT	418	2	2	2	0.000464896	0.000303272	0.000297814
sp|Q4VC05-2|BCL7A_HUMAN	3	BCL7A	BCL7A_HUMAN Isoform 2 of B-cell CLL/lymphoma 7 protein family member A	231	0	0	4	0	0	0.0010778

## Sheet: All Spectral Counts
Protein	Razor Peptides	Gene	Description	SeqLen	BrgIP_Aska	BrgIP_hFib	BrgIP_293t	NSAF_BrgIP_Aska	NSAF_BrgIP_hFib	NSAF_BrgIP_293t
sp|P51532|SMCA4_HUMAN	189	SMARCA4	SMCA4_HUMAN Transcription activator BRG1	1647	50	39	100	0.00294971	0.00150089	0.00377919
sp|Q92922|SMRC1_HUMAN	11	SMARCC1	SMRC1_HUMAN SWI/SNF complex subunit SMARCC1	1105	44	19	86	0.00386895	0.00108986	0.00484427
sp|Q969G3|SMCE1_HUMAN	96	SMARCE1	SMCE1_HUMAN SWI/SNF-related matrix-associated actin-dependent regulator of chromatin subfamily E member 1	411	39	21	36	0.00921988	0.00323859	0.00545196
sp|P22626|ROA2_HUMAN	104	HNRNPA2B1	ROA2_HUMAN Heterogeneous nuclear ribonucleoproteins A2/B1	353	37	32	53	0.0101843	0.00574584	0.0093453
sp|Q8TAQ2|SMRC2_HUMAN	136	SMARCC2	SMRC2_HUMAN SWI/SNF complex subunit SMARCC2	1214	36	51	69	0.00288129	0.00266275	0.00353771
sp|O14497|ARI1A_HUMAN	192	ARID1A	ARI1A_HUMAN AT-rich interactive domain-containing protein 1A	2285	35	44	121	0.00148828	0.00122052	0.00329603
sp|Q8TAQ2-3|SMRC2_HUMAN	2	SMARCC2	SMRC2_HUMAN Isoform 3 of SWI/SNF complex subunit SMARCC2	1152	33	50	55	0.00278333	0.00275103	0.00297168
sp|Q8NFD5-3|ARI1B_HUMAN	117	ARID1B	ARI1B_HUMAN Isoform 3 of AT-rich interactive domain-containing protein 1B	2289	28	28	61	0.00118854	0.000775337	0.00165873
sp|P35637|FUS_HUMAN	53	FUS	FUS_HUMAN RNA-binding protein FUS	526	23	15	33	0.00424859	0.00180752	0.00390499
sp|P78527|PRKDC_HUMAN	53	PRKDC	PRKDC_HUMAN DNA-dependent protein kinase catalytic subunit	4128	23	13	22	0.000541366	0.00019961	0.000331722
sp|P60709|ACTB_HUMAN	19	ACTB	ACTB_HUMAN Actin, cytoplasmic 1	375	19	18	18	0.00492294	0.00304242	0.00298767
sp|P62736|ACTA_HUMAN	49	ACTA2	ACTA_HUMAN Actin, aortic smooth muscle	377	14	22	13	0.00360819	0.00369879	0.00214632
sp|O96019|ACL6A_HUMAN	55	ACTL6A	ACL6A_HUMAN Actin-like protein 6A	429	14	16	25	0.00317083	0.00236397	0.00362723
sp|Q96GM5|SMRD1_HUMAN	30	SMARCD1	SMRD1_HUMAN SWI/SNF-related matrix-associated actin-dependent regulator of chromatin subfamily D member 1	515	14	6	18	0.00264133	0.000738452	0.00217549
sp|P17844|DDX5_HUMAN	19	DDX5	DDX5_HUMAN Probable ATP-dependent RNA helicase DDX5	614	12	4	7	0.00189896	0.000412924	0.000709613
sp|P02751-15|FINC_HUMAN	18	FN1	FINC_HUMAN Isoform 15 of Fibronectin	2477	12	6	0	0.000470715	0.000153534	0
sp|Q92925|SMRD2_HUMAN	42	SMARCD2	SMRD2_HUMAN SWI/SNF-related matrix-associated actin-dependent regulator of chromatin subfamily D member 2	531	12	9	21	0.00219578	0.0010743	0.0024616
sp|P51991|ROA3_HUMAN	30	HNRNPA3	ROA3_HUMAN Heterogeneous nuclear ribonucleoprotein A3	378	11	8	11	0.0028275	0.00134146	0.00181131
sp|Q9NZM4|GSCR1_HUMAN	28	GLTSCR1	GSCR1_HUMAN Glioma tumor suppressor candidate region gene 1 protein	1560	10	4	14	0.000622842	0.000162523	0.000558593
sp|P31942|HNRH3_HUMAN	54	HNRNPH3	HNRH3_HUMAN Heterogeneous nuclear ribonucleoprotein H3	346	8	22	24	0.00224655	0.00403019	0.00431745
sp|Q9Y3I0|RTCB_HUMAN	9	RTCB	RTCB_HUMAN tRNA-splicing ligase RtcB homolog	505	8	12	9	0.00153922	0.00150615	0.00110928
sp|Q92841|DDX17_HUMAN	16	DDX17	DDX17_HUMAN Probable ATP-dependent RNA helicase DDX17	729	7	4	5	0.000932981	0.000347785	0.000426908
sp|O00571|DDX3X_HUMAN	20	DDX3X	DDX3X_HUMAN ATP-dependent RNA helicase DDX3X	662	7	6	8	0.00102741	0.000574476	0.000752184
sp|Q6AI39|GSC1L_HUMAN	0	GLTSCR1L	GSC1L_HUMAN GLTSCR1-like protein	1079	7	2	4	0.000630346	0.000117486	0.000230744
sp|Q00839|HNRPU_HUMAN	33	HNRNPU	HNRPU_HUMAN Heterogeneous nuclear ribonucleoprotein U	825	7	6	21	0.000824416	0.000460973	0.00158437
sp|Q99729-2|ROAA_HUMAN	17	HNRNPAB	ROAA_HUMAN Isoform 2 of Heterogeneous nuclear ribonucleoprotein A/B	332	6	4	7	0.00175596	0.000763661	0.00131236
sp|Q96PK6|RBM14_HUMAN	6	RBM14	RBM14_HUMAN RNA-binding protein 14	669	6	11	14	0.00087142	0.00104219	0.00130255
sp|P38159|RBMX_HUMAN	22	RBMX	RBMX_HUMAN RNA-binding motif protein, X chromosome	391	6	3	13	0.001491	0.000486321	0.00206947
sp|Q6STE5|SMRD3_HUMAN	7	SMARCD3	SMRD3_HUMAN SWI/SNF-related matrix-associated actin-dependent regulator of chromatin subfamily D member 3	483	6	6	12	0.001207	0.000787377	0.00154641
sp|Q92804|RBP56_HUMAN	24	TAF15	RBP56_HUMAN TATA-binding protein-associated factor 2N	592	6	7	11	0.000984764	0.000749471	0.00115655
sp|Q9H8M2|BRD9_HUMAN	10	BRD9	BRD9_HUMAN Bromodomain-containing protein 9	597	5	1	4	0.000813763	0.000106171	0.00041704
sp|Q92785|REQU_HUMAN	34	DPF2	REQU_HUMAN Zinc finger protein ubi-d4	391	5	5	24	0.0012425	0.000810535	0.00382055
sp|P09651|ROA1_HUMAN	9	HNRNPA1	ROA1_HUMAN Heterogeneous nuclear ribonucleoprotein A1	372	5	4	9	0.00130596	0.000681546	0.00150588
sp|P11142|HSP7C_HUMAN	19	HSPA8	HSP7C_HUMAN Heat shock cognate 71 kDa protein	646	5	5	10	0.000752038	0.000490587	0.000963517
sp|P38646|GRP75_HUMAN	12	HSPA9	GRP75_HUMAN Stress-70 protein, mitochondrial	679	5	10	8	0.000715489	0.000933488	0.000733351
sp|Q86U86|PB1_HUMAN	43	PBRM1	PB1_HUMAN Protein polybromo-1	1689	5	5	33	0.000287636	0.000187637	0.00121612
sp|Q15149|PLEC_HUMAN	28	PLEC	PLEC_HUMAN Plectin	4684	5	23	0	0.000103718	0.000311236	0
sp|Q12824-2|SNF5_HUMAN	31	SMARCB1	SNF5_HUMAN Isoform B of SWI/SNF-related matrix-associated actin-dependent regulator of chromatin subfamily B member 1	376	5	10	18	0.00129207	0.00134859	0.00297973
sp|P68371|TBB4B_HUMAN	5	TUBB4B	TBB4B_HUMAN Tubulin beta-4B chain	445	5	4	8	0.00109172	0.000569742	0.00111898
sp|P07900-2|HS90A_HUMAN	10	HSP90AA1	HS90A_HUMAN Isoform 2 of Heat shock protein HSP 90-alpha	854	4	4	2	0.000455098	0.00029688	0.000145769
sp|P07437|TBB5_HUMAN	4	TUBB	TBB5_HUMAN Tubulin beta chain	444	4	5	11	0.000875345	0.000713782	0.00154206
sp|Q9NWB6-2|ARGL1_HUMAN	4	ARGLU1	ARGL1_HUMAN Isoform 2 of Arginine and glutamate-rich protein 1	273	3	0	1	0.00106773	0	0.000227997
sp|P02452|CO1A1_HUMAN	4	COL1A1	CO1A1_HUMAN Collagen alpha-1(I) chain	1464	3	9	7	0.000199105	0.000389655	0.000297611
sp|P55084|ECHB_HUMAN	8	HADHB	ECHB_HUMAN Trifunctional enzyme subunit beta, mitochondrial	474	3	5	0	0.000614958	0.000668606	0
sp|Q13151|ROA0_HUMAN	0	HNRNPA0	ROA0_HUMAN Heterogeneous nuclear ribonucleoprotein A0	305	3	0	4	0.000955705	0	0.000816304
sp|Q9BUJ2|HNRL1_HUMAN	9	HNRNPUL1	HNRL1_HUMAN Heterogeneous nuclear ribonucleoprotein U-like protein 1	856	3	4	2	0.000340526	0.000296186	0.000145428
sp|Q12906-7|ILF3_HUMAN	18	ILF3	ILF3_HUMAN Isoform 7 of Interleukin enhancer-binding factor 3	898	3	9	6	0.000324599	0.00063525	0.000415879
sp|Q9Y2W1|TR150_HUMAN	0	THRAP3	TR150_HUMAN Thyroid hormone receptor-associated protein 3	955	3	1	4	0.000305225	6.63705e-05	0.000260704
sp|Q13509|TBB3_HUMAN	15	TUBB3	TBB3_HUMAN Tubulin beta-3 chain	450	3	5	7	0.000647756	0.000704265	0.000968228
sp|Q09666|AHNK_HUMAN	0	AHNAK	AHNK_HUMAN Neuroblast differentiation-associated protein AHNAK	5890	2	36	0	3.29926e-05	0.000387405	0
sp|P25705|ATPA_HUMAN	3	ATP5A1	ATPA_HUMAN ATP synthase subunit alpha, mitochondrial	553	2	1	0	0.000351405	0.000114618	0
sp|Q9NPI1-2|BRD7_HUMAN	4	BRD7	BRD7_HUMAN Isoform 2 of Bromodomain-containing protein 7	652	2	0	2	0.000298047	0	0.00019093
sp|Q9Y224|CN166_HUMAN	3	C14orf166	CN166_HUMAN UPF0568 protein C14orf166	244	2	3	1	0.000796421	0.000779309	0.000255095
sp|Q92499|DDX1_HUMAN	0	DDX1	DDX1_HUMAN ATP-dependent RNA helicase DDX1	740	2	6	7	0.000262604	0.000513923	0.000588787
sp|Q9UJV9|DDX41_HUMAN	6	DDX41	DDX41_HUMAN Probable ATP-dependent RNA helicase DDX41	622	2	3	1	0.000312422	0.00030571	0.000100069
sp|Q14103|HNRPD_HUMAN	8	HNRNPD	HNRPD_HUMAN Heterogeneous nuclear ribonucleoprotein D0	355	2	3	3	0.000547399	0.000535638	0.000525999
sp|O14979|HNRDL_HUMAN	8	HNRNPDL	HNRDL_HUMAN Heterogeneous nuclear ribonucleoprotein D-like	420	2	3	3	0.000462683	0.000452742	0.000444594
sp|P31943|HNRH1_HUMAN	11	HNRNPH1	HNRH1_HUMAN Heterogeneous nuclear ribonucleoprotein H	449	2	6	7	0.000432799	0.000847	0.000970384
sp|Q1KMD3|HNRL2_HUMAN	6	HNRNPUL2	HNRL2_HUMAN Heterogeneous nuclear ribonucleoprotein U-like protein 2	747	2	4	1	0.000260143	0.000339405	8.33242e-05
sp|P11021|GRP78_HUMAN	0	HSPA5	GRP78_HUMAN 78 kDa glucose-regulated protein	654	2	5	1	0.000297136	0.000484586	9.51731e-05
sp|B9A064|IGLL5_HUMAN	2	IGLL5	IGLL5_HUMAN Immunoglobulin lambda-like polypeptide 5	214	2	4	8	0.000908069	0.00118474	0.00232685
sp|Q13523|PRP4B_HUMAN	3	PRPF4B	PRP4B_HUMAN Serine/threonine-protein kinase PRP4 homolog	1007	2	0	1	0.000192976	0	6.18105e-05
sp|P62913|RL11_HUMAN	5	RPL11	RL11_HUMAN 60S ribosomal protein L11	178	2	1	2	0.00109172	0.000356089	0.000699362
sp|P40429|RL13A_HUMAN	5	RPL13A	RL13A_HUMAN 60S ribosomal protein L13a	203	2	1	2	0.000957274	0.000312236	0.000613233
sp|P15880|RS2_HUMAN	6	RPS2	RS2_HUMAN 40S ribosomal protein S2	293	2	3	1	0.000663231	0.000648981	0.000212434
sp|P05141|ADT2_HUMAN	0	SLC25A5	ADT2_HUMAN ADP/ATP translocase 2	298	2	2	2	0.000652103	0.000425395	0.00041774
sp|Q15532|SSXT_HUMAN	6	SS18	SSXT_HUMAN Protein SSXT	418	2	2	2	0.000464896	0.000303272	0.000297814
sp|Q13263|TIF1B_HUMAN	5	TRIM28	TIF1B_HUMAN Transcription intermediary factor 1-beta	835	2	1	2	0.000232727	7.59088e-05	0.000149086
sp|Q9UHD8|SEPT9_HUMAN	2	2015-09-09	SEPT9_HUMAN Septin-9	586	1	1	0	0.000165808	0.000108164	0
sp|Q68CP9|ARID2_HUMAN	15	ARID2	ARID2_HUMAN AT-rich interactive domain-containing protein 2	1835	1	1	13	5.29501e-05	3.45416e-05	0.00044096
sp|Q8WUZ0-2|BCL7C_HUMAN	8	BCL7C	BCL7C_HUMAN Isoform 2 of B-cell CLL/lymphoma 7 protein family member C	242	1	0	7	0.000401501	0	0.00180042
sp|P02461|CO3A1_HUMAN	1	COL3A1	CO3A1_HUMAN Collagen alpha-1(III) chain	1466	1	1	1	6.62779e-05	4.32359e-05	4.24578e-05
sp|P27658|CO8A1_HUMAN	0	COL8A1	CO8A1_HUMAN Collagen alpha-1(VIII) chain	744	1	0	0	0.000130596	0	0
sp|Q9Y678|COPG1_HUMAN	2	COPG1	COPG1_HUMAN Coatomer subunit gamma-1	874	1	3	0	0.000111171	0.000217565	0
sp|Q8IXB1|DJC10_HUMAN	3	DNAJC10	DJC10_HUMAN DnaJ homolog subfamily C member 10	793	1	2	0	0.000122526	0.000159858	0
sp|Q5VTE0|EF1A3_HUMAN	6	EEF1A1P5	EF1A3_HUMAN Putative elongation factor 1-alpha-like 3	462	1	4	1	0.00021031	0.000548778	0.000134726
sp|P26641|EF1G_HUMAN	2	EEF1G	EF1G_HUMAN Elongation factor 1-gamma	437	1	1	0	0.000222342	0.000145043	0
sp|Q01844-5|EWS_HUMAN	8	EWSR1	EWS_HUMAN Isoform 5 of RNA-binding protein EWS	661	1	6	1	0.000146994	0.000575345	9.41652e-05
sp|Q8NCA5|FA98A_HUMAN	6	FAM98A	FA98A_HUMAN Protein FAM98A	519	1	4	1	0.000187213	0.000488507	0.000119929
sp|P21333|FLNA_HUMAN	40	FLNA	FLNA_HUMAN Filamin-A	2647	1	39	0	3.6707e-05	0.000933876	0
sp|Q8IY81|SPB1_HUMAN	0	FTSJ3	SPB1_HUMAN pre-rRNA processing protein FTSJ3	847	1	0	1	0.000114715	0	7.34867e-05
sp|P28799|GRN_HUMAN	4	GRN	GRN_HUMAN Granulins	593	1	2	1	0.00016385	0.000213773	0.000104963
sp|P52597|HNRPF_HUMAN	0	HNRNPF	HNRPF_HUMAN Heterogeneous nuclear ribonucleoprotein F	415	1	3	2	0.000234129	0.000458196	0.000299967
sp|P08107|HSP71_HUMAN	5	HSPA1A	HSP71_HUMAN Heat shock 70 kDa protein 1A/1B	641	1	1	5	0.000151581	9.88827e-05	0.000485516
sp|Q07666|KHDR1_HUMAN	7	KHDRBS1	KHDR1_HUMAN KH domain-containing, RNA-binding, signal transduction-associated protein 1	443	1	1	5	0.00021933	0.000143079	0.000702519
sp|P56192|SYMC_HUMAN	8	MARS	SYMC_HUMAN Methionine--tRNA ligase, cytoplasmic	900	1	4	3	0.000107959	0.000281706	0.000207477
sp|Q9BU76|MMTA2_HUMAN	2	MMTAG2	MMTA2_HUMAN Multiple myeloma tumor-associated protein 2	263	1	0	1	0.000369442	0	0.000236666
sp|P09874|PARP1_HUMAN	0	PARP1	PARP1_HUMAN Poly [ADP-ribose] polymerase 1	1014	1	2	1	9.58218e-05	0.000125017	6.13838e-05
sp|Q9NR12|PDLI7_HUMAN	16	PDLIM7	PDLI7_HUMAN PDZ and LIM domain protein 7	457	1	15	0	0.000212611	0.00208043	0
sp|Q8WUB8|PHF10_HUMAN	2	PHF10	PHF10_HUMAN PHD finger protein 10	498	1	0	1	0.000195107	0	0.000124986
sp|Q14498|RBM39_HUMAN	2	RBM39	RBM39_HUMAN RNA-binding protein 39	530	1	0	1	0.000183327	0	0.00011744
sp|P27635|RL10_HUMAN	2	RPL10	RL10_HUMAN 60S ribosomal protein L10	214	1	0	1	0.000454034	0	0.000290856
sp|P18621-3|RL17_HUMAN	1	RPL17	RL17_HUMAN Isoform 3 of 60S ribosomal protein L17	228	1	0	0	0.000426155	0	0
sp|P83731|RL24_HUMAN	4	RPL24	RL24_HUMAN 60S ribosomal protein L24	157	1	1	2	0.000618875	0.000403719	0.000792907
sp|P46776|RL27A_HUMAN	3	RPL27A	RL27A_HUMAN 60S ribosomal protein L27a	148	1	1	1	0.000656509	0.000428269	0.000420562
sp|P62424|RL7A_HUMAN	4	RPL7A	RL7A_HUMAN 60S ribosomal protein L7a	266	1	1	2	0.000365276	0.000238285	0.000467994
sp|P62269|RS18_HUMAN	2	RPS18	RS18_HUMAN 40S ribosomal protein S18	152	1	0	2	0.000639233	0	0.000818989
sp|P62753|RS6_HUMAN	3	RPS6	RS6_HUMAN 40S ribosomal protein S6	249	1	1	1	0.000390214	0.000254554	0.000249973
sp|Q9Y265|RUVB1_HUMAN	2	RUVBL1	RUVB1_HUMAN RuvB-like 1	456	1	0	1	0.000213078	0	0.000136498
sp|Q9Y230|RUVB2_HUMAN	4	RUVBL2	RUVB2_HUMAN RuvB-like 2	463	1	0	3	0.000209856	0	0.000403304
sp|P12236|ADT3_HUMAN	4	SLC25A6	ADT3_HUMAN ADP/ATP translocase 3	298	1	2	1	0.000326051	0.000425395	0.00020887
sp|Q13242|SRSF9_HUMAN	6	SRSF9	SRSF9_HUMAN Serine/arginine-rich splicing factor 9	221	1	2	3	0.000439653	0.000573609	0.00084493
sp|O75177|CREST_HUMAN	0	SS18L1	CREST_HUMAN Calcium-responsive transactivator	396	1	0	1	0.000245362	0	0.00015718
sp|P51571|SSRD_HUMAN	3	SSR4	SSRD_HUMAN Translocon-associated protein subunit delta	173	1	3	0	0.000561638	0.00109914	0
sp|P68363|TBA1B_HUMAN	15	TUBA1B	TBA1B_HUMAN Tubulin alpha-1B chain	451	1	5	9	0.00021544	0.000702703	0.0012421
sp|P10599|THIO_HUMAN	3	TXN	THIO_HUMAN Thioredoxin	105	1	1	1	0.000925365	0.000603655	0.000592792
sp|Q6NZY4|ZCHC8_HUMAN	2	ZCCHC8	ZCHC8_HUMAN Zinc finger CCHC domain-containing protein 8	707	1	1	0	0.00013743	8.96518e-05	0
##sp|Q6L8G9|KRA56_HUMAN	0	##KRTAP5-6	##KRA56_HUMAN ##Keratin-associated protein 5-6	129	0	0	1	0	0	0.000482505
sp|A8K2U0|A2ML1_HUMAN	0	A2ML1	A2ML1_HUMAN Alpha-2-macroglobulin-like protein 1	1454	0	2	0	0	8.71854e-05	0
sp|P12814-4|ACTN1_HUMAN	2	ACTN1	ACTN1_HUMAN Isoform 4 of Alpha-actinin-1	930	0	2	0	0	0.000136309	0
sp|O43707|ACTN4_HUMAN	2	ACTN4	ACTN4_HUMAN Alpha-actinin-4	911	0	2	0	0	0.000139152	0
sp|O95831|AIFM1_HUMAN	2	AIFM1	AIFM1_HUMAN Apoptosis-inducing factor 1, mitochondrial	613	0	1	1	0	0.000103399	0.000101539
sp|Q86V81|THOC4_HUMAN	1	ALYREF	THOC4_HUMAN THO complex subunit 4	257	0	0	1	0	0	0.000242191
sp|P15144|AMPN_HUMAN	2	ANPEP	AMPN_HUMAN Aminopeptidase N	967	0	6	0	0	0.000393281	0
sp|P06576|ATPB_HUMAN	1	ATP5B	ATPB_HUMAN ATP synthase subunit beta, mitochondrial	529	0	1	0	0	0.000119818	0
sp|Q4VC05-2|BCL7A_HUMAN	3	BCL7A	BCL7A_HUMAN Isoform 2 of B-cell CLL/lymphoma 7 protein family member A	231	0	0	4	0	0	0.0010778
sp|Q9NYF8|BCLF1_HUMAN	3	BCLAF1	BCLF1_HUMAN Bcl-2-associated transcription factor 1	920	0	0	3	0	0	0.000202967
sp|Q96MY1|CT112_HUMAN	1	C20orf112	CT112_HUMAN Uncharacterized protein C20orf112	436	0	1	0	0	0.000145376	0
sp|Q05682|CALD1_HUMAN	4	CALD1	CALD1_HUMAN Caldesmon	793	0	4	0	0	0.000319717	0
sp|O43852-3|CALU_HUMAN	1	CALU	CALU_HUMAN Isoform 3 of Calumenin	323	0	1	0	0	0.000196235	0
sp|Q14444|CAPR1_HUMAN	1	CAPRIN1	CAPR1_HUMAN Caprin-1	709	0	0	1	0	0	8.77901e-05
sp|Q76M96-2|CCD80_HUMAN	3	CCDC80	CCD80_HUMAN Isoform 2 of Coiled-coil domain-containing protein 80	961	0	3	0	0	0.000197868	0
sp|Q15517|CDSN_HUMAN	3	CDSN	CDSN_HUMAN Corneodesmosin	529	0	3	0	0	0.000359455	0
sp|Q07065|CKAP4_HUMAN	0	CKAP4	CKAP4_HUMAN Cytoskeleton-associated protein 4	602	0	5	0	0	0.000526444	0
sp|Q00610|CLH1_HUMAN	2	CLTC	CLH1_HUMAN Clathrin heavy chain 1	1675	0	2	0	0	7.56822e-05	0
sp|P51911|CNN1_HUMAN	2	CNN1	CNN1_HUMAN Calponin-1	297	0	2	0	0	0.000426827	0
sp|Q15417|CNN3_HUMAN	3	CNN3	CNN3_HUMAN Calponin-3	329	0	3	0	0	0.000577968	0
sp|Q99715|COCA1_HUMAN	8	COL12A1	COCA1_HUMAN Collagen alpha-1(XII) chain	3063	0	8	0	0	0.000165547	0
sp|P08123|CO1A2_HUMAN	0	COL1A2	CO1A2_HUMAN Collagen alpha-2(I) chain	1366	0	1	4	0	4.6401e-05	0.000182264
sp|P53618|COPB_HUMAN	4	COPB1	COPB_HUMAN Coatomer subunit beta	953	0	7	0	0	0.000465568	0
sp|Q9BZJ0|CRNL1_HUMAN	1	CRNKL1	CRNL1_HUMAN Crooked neck-like protein 1	848	0	0	1	0	0	7.34e-05
sp|O00622|CYR61_HUMAN	0	CYR61	CYR61_HUMAN Protein CYR61	381	0	1	0	0	0.000166362	0
sp|Q16531|DDB1_HUMAN	2	DDB1	DDB1_HUMAN DNA damage-binding protein 1	1140	0	2	0	0	0.0001112	0
sp|O43143|DHX15_HUMAN	0	DHX15	DHX15_HUMAN Putative pre-mRNA-splicing factor ATP-dependent RNA helicase DHX15	795	0	0	2	0	0	0.000156587
sp|Q08211|DHX9_HUMAN	1	DHX9	DHX9_HUMAN ATP-dependent RNA helicase A	1270	0	0	7	0	0	0.000343073
sp|Q14204|DYHC1_HUMAN	0	DYNC1H1	DYHC1_HUMAN Cytoplasmic dynein 1 heavy chain 1	4646	0	3	0	0	4.0928e-05	0
sp|Q99848|EBP2_HUMAN	1	EBNA1BP2	EBP2_HUMAN Probable rRNA-processing protein EBP2	306	0	0	1	0	0	0.000203409
sp|P00533|EGFR_HUMAN	1	EGFR	EGFR_HUMAN Epidermal growth factor receptor	1210	0	1	0	0	5.23833e-05	0
sp|P50402|EMD_HUMAN	1	EMD	EMD_HUMAN Emerin	254	0	1	0	0	0.000249543	0
sp|P07814|SYEP_HUMAN	0	EPRS	SYEP_HUMAN Bifunctional glutamate/proline--tRNA ligase	1512	0	2	1	0	8.3841e-05	4.11661e-05
sp|Q9NZB2-6|F120A_HUMAN	4	FAM120A	F120A_HUMAN Isoform F of Constitutive coactivator of PPAR-gamma-like protein 1	1146	0	4	0	0	0.000221235	0
sp|Q8WVX9|FACR1_HUMAN	1	FAR1	FACR1_HUMAN Fatty acyl-CoA reductase 1	515	0	1	0	0	0.000123075	0
sp|Q9Y4F1-2|FARP1_HUMAN	3	FARP1	FARP1_HUMAN Isoform 2 of FERM, RhoGEF and pleckstrin domain-containing protein 1	1076	0	3	0	0	0.000176721	0
sp|P22087|FBRL_HUMAN	2	FBL	FBRL_HUMAN rRNA 2'-O-methyltransferase fibrillarin	321	0	0	2	0	0	0.000387808
sp|Q14315|FLNC_HUMAN	9	FLNC	FLNC_HUMAN Filamin-C	2725	0	9	0	0	0.000209341	0
sp|P04899-4|GNAI2_HUMAN	9	GNAI2	GNAI2_HUMAN Isoform sGi2 of Guanine nucleotide-binding protein G(i) subunit alpha-2	366	0	9	0	0	0.00155862	0
sp|Q9BVP2|GNL3_HUMAN	3	GNL3	GNL3_HUMAN Guanine nucleotide-binding protein-like 3	549	0	0	3	0	0	0.000340127
sp|P62805|H4_HUMAN	0	HIST1H4A	H4_HUMAN Histone H4	103	0	1	0	0	0.000615377	0
sp|P55795|HNRH2_HUMAN	4	HNRNPH2	HNRH2_HUMAN Heterogeneous nuclear ribonucleoprotein H2	449	0	3	3	0	0.0004235	0.000415879
sp|P61978-2|HNRPK_HUMAN	1	HNRNPK	HNRPK_HUMAN Isoform 2 of Heterogeneous nuclear ribonucleoprotein K	464	0	0	1	0	0	0.000134145
sp|P14866|HNRPL_HUMAN	1	HNRNPL	HNRPL_HUMAN Heterogeneous nuclear ribonucleoprotein L	589	0	0	1	0	0	0.000105676
sp|P08238|HS90B_HUMAN	2	HSP90AB1	HS90B_HUMAN Heat shock protein HSP 90-beta	724	0	1	1	0	8.75467e-05	8.59713e-05
sp|P01857|IGHG1_HUMAN	0	IGHG1	IGHG1_HUMAN Ig gamma-1 chain C region	330	0	1	1	0	0.000192072	0.000188616
sp|Q12905|ILF2_HUMAN	0	ILF2	ILF2_HUMAN Interleukin enhancer-binding factor 2	390	0	0	1	0	0	0.000159598
sp|Q9H0H0|INT2_HUMAN	1	INTS2	INT2_HUMAN Integrator complex subunit 2	1204	0	0	1	0	0	5.1697e-05
sp|Q9NVH2|INT7_HUMAN	2	INTS7	INT7_HUMAN Integrator complex subunit 7	962	0	0	2	0	0	0.000129404
sp|Q9H1B7|I2BPL_HUMAN	0	IRF2BPL	I2BPL_HUMAN Interferon regulatory factor 2-binding protein-like	796	0	1	0	0	7.96279e-05	0
sp|Q63ZY3-2|KANK2_HUMAN	2	KANK2	KANK2_HUMAN Isoform 2 of KN motif and ankyrin repeat domain-containing protein 2	859	0	2	0	0	0.000147576	0
sp|P52294|IMA5_HUMAN	1	KPNA1	IMA5_HUMAN Importin subunit alpha-5	538	0	1	0	0	0.000117814	0
sp|P52292|IMA1_HUMAN	1	KPNA2	IMA1_HUMAN Importin subunit alpha-1	529	0	0	2	0	0	0.000235324
sp|Q32P28-3|P3H1_HUMAN	3	LEPRE1	P3H1_HUMAN Isoform 3 of Prolyl 3-hydroxylase 1	804	0	3	0	0	0.000236507	0
sp|P09382|LEG1_HUMAN	0	LGALS1	LEG1_HUMAN Galectin-1	135	0	2	0	0	0.00093902	0
sp|P02545|LMNA_HUMAN	6	LMNA	LMNA_HUMAN Prelamin-A/C	664	0	6	0	0	0.000572745	0
sp|Q8WWI1|LMO7_HUMAN	3	LMO7	LMO7_HUMAN LIM domain only protein 7	1683	0	3	0	0	0.000112984	0
sp|P46821|MAP1B_HUMAN	0	MAP1B	MAP1B_HUMAN Microtubule-associated protein 1B	2468	0	4	0	0	0.000102729	0
sp|P27816|MAP4_HUMAN	1	MAP4	MAP4_HUMAN Microtubule-associated protein 4	1152	0	1	0	0	5.50207e-05	0
sp|P33993|MCM7_HUMAN	3	MCM7	MCM7_HUMAN DNA replication licensing factor MCM7	719	0	0	3	0	0	0.000259707
sp|P52701|MSH6_HUMAN	2	MSH6	MSH6_HUMAN DNA mismatch repair protein Msh6	1360	0	0	2	0	0	9.15341e-05
sp|P35579|MYH9_HUMAN	4	MYH9	MYH9_HUMAN Myosin-9	1960	0	6	0	0	0.000194032	0
sp|Q969V3|NCLN_HUMAN	1	NCLN	NCLN_HUMAN Nicalin	563	0	1	0	0	0.000112582	0
sp|O15226-2|NKRF_HUMAN	3	NKRF	NKRF_HUMAN Isoform 2 of NF-kappa-B-repressing factor	705	0	0	3	0	0	0.000264865
sp|O95478|NSA2_HUMAN	0	NSA2	NSA2_HUMAN Ribosome biogenesis protein NSA2 homolog	260	0	0	1	0	0	0.000239397
sp|P21589|5NTD_HUMAN	7	NT5E	5NTD_HUMAN 5'-nucleotidase	574	0	7	0	0	0.000772973	0
sp|P13674|P4HA1_HUMAN	10	P4HA1	P4HA1_HUMAN Prolyl 4-hydroxylase subunit alpha-1	534	0	11	0	0	0.00130566	0
sp|O15460|P4HA2_HUMAN	4	P4HA2	P4HA2_HUMAN Prolyl 4-hydroxylase subunit alpha-2	535	0	4	0	0	0.000473898	0
sp|P07237|PDIA1_HUMAN	4	P4HB	PDIA1_HUMAN Protein disulfide-isomerase	508	0	4	0	0	0.000499085	0
sp|Q13310-3|PABP4_HUMAN	6	PABPC4	PABP4_HUMAN Isoform 3 of Polyadenylate-binding protein 4	660	0	3	3	0	0.000288108	0.000282924
sp|Q8WX93|PALLD_HUMAN	1	PALLD	PALLD_HUMAN Palladin	1383	0	1	0	0	4.58307e-05	0
sp|Q9NVD7|PARVA_HUMAN	1	PARVA	PARVA_HUMAN Alpha-parvin	372	0	1	0	0	0.000170387	0
sp|Q96HS1|PGAM5_HUMAN	1	PGAM5	PGAM5_HUMAN Serine/threonine-protein phosphatase PGAM5, mitochondrial	289	0	0	1	0	0	0.000215374
sp|Q9UHX1|PUF60_HUMAN	4	PUF60	PUF60_HUMAN Poly(U)-binding-splicing factor PUF60	559	0	4	0	0	0.000453552	0
sp|P11234|RALB_HUMAN	1	RALB	RALB_HUMAN Ras-related protein Ral-B	206	0	1	0	0	0.000307688	0
sp|P62826|RAN_HUMAN	2	RAN	RAN_HUMAN GTP-binding nuclear protein Ran	216	0	0	2	0	0	0.000576326
sp|P54136|SYRC_HUMAN	1	RARS	SYRC_HUMAN Arginine--tRNA ligase, cytoplasmic	660	0	1	0	0	9.60361e-05	0
sp|P78332|RBM6_HUMAN	5	RBM6	RBM6_HUMAN RNA-binding protein 6	1123	0	0	5	0	0	0.000277129
sp|Q6XE24|RBMS3_HUMAN	1	RBMS3	RBMS3_HUMAN RNA-binding motif, single-stranded-interacting protein 3	437	0	1	0	0	0.000145043	0
sp|P26373|RL13_HUMAN	6	RPL13	RL13_HUMAN 60S ribosomal protein L13	211	0	2	4	0	0.000600795	0.00117997
sp|P61353|RL27_HUMAN	1	RPL27	RL27_HUMAN 60S ribosomal protein L27	136	0	1	0	0	0.000466058	0
sp|P42766|RL35_HUMAN	1	RPL35	RL35_HUMAN 60S ribosomal protein L35	123	0	0	1	0	0	0.000506042
sp|P18124|RL7_HUMAN	2	RPL7	RL7_HUMAN 60S ribosomal protein L7	248	0	2	2	0	0.00051116	0.000501961
sp|P05388|RLA0_HUMAN	2	RPLP0	RLA0_HUMAN 60S acidic ribosomal protein P0	317	0	1	1	0	0.000199949	0.000196351
sp|P04843|RPN1_HUMAN	1	RPN1	RPN1_HUMAN Dolichyl-diphosphooligosaccharide--protein glycosyltransferase subunit 1	607	0	2	0	0	0.000208843	0
sp|P04844|RPN2_HUMAN	2	RPN2	RPN2_HUMAN Dolichyl-diphosphooligosaccharide--protein glycosyltransferase subunit 2	631	0	2	0	0	0.0002009	0
sp|P62280|RS11_HUMAN	4	RPS11	RS11_HUMAN 40S ribosomal protein S11	158	0	2	2	0	0.000802327	0.000787889
sp|P62263|RS14_HUMAN	1	RPS14	RS14_HUMAN 40S ribosomal protein S14	151	0	2	0	0	0.000839521	0
sp|P62244|RS15A_HUMAN	2	RPS15A	RS15A_HUMAN 40S ribosomal protein S15a	130	0	1	1	0	0.000487568	0.000478794
sp|P62249|RS16_HUMAN	1	RPS16	RS16_HUMAN 40S ribosomal protein S16	146	0	1	0	0	0.000434136	0
sp|P42677|RS27_HUMAN	2	RPS27	RS27_HUMAN 40S ribosomal protein S27	84	0	1	1	0	0.000754569	0.00074099
sp|P23396-2|RS3_HUMAN	6	RPS3	RS3_HUMAN Isoform 2 of 40S ribosomal protein S3	259	0	3	3	0	0.000734176	0.000720964
sp|P62241|RS8_HUMAN	5	RPS8	RS8_HUMAN 40S ribosomal protein S8	208	0	2	3	0	0.00060946	0.000897738
sp|P46781|RS9_HUMAN	2	RPS9	RS9_HUMAN 40S ribosomal protein S9	194	0	0	2	0	0	0.000641682
sp|Q9P2E9|RRBP1_HUMAN	6	RRBP1	RRBP1_HUMAN Ribosome-binding protein 1	1410	0	6	0	0	0.000269718	0
sp|Q15424-3|SAFB1_HUMAN	3	SAFB	SAFB1_HUMAN Isoform 3 of Scaffold attachment factor B1	917	0	0	3	0	0	0.000203631
sp|P50454|SERPH_HUMAN	10	SERPINH1	SERPH_HUMAN Serpin H1	418	0	10	0	0	0.00151636	0
sp|Q7Z333-4|SETX_HUMAN	1	SETX	SETX_HUMAN Isoform 4 of Probable helicase senataxin	2706	0	0	1	0	0	2.30019e-05
sp|Q92629-2|SGCD_HUMAN	1	SGCD	SGCD_HUMAN Isoform 2 of Delta-sarcoglycan	290	0	1	0	0	0.000218565	0
sp|O60264|SMCA5_HUMAN	0	SMARCA5	SMCA5_HUMAN SWI/SNF-related matrix-associated actin-dependent regulator of chromatin subfamily A member 5	1052	0	0	4	0	0	0.000236666
sp|Q9Y651|SOX21_HUMAN	0	SOX21	SOX21_HUMAN Transcription factor SOX-21	276	0	0	1	0	0	0.000225519
sp|Q13813-2|SPTN1_HUMAN	4	SPTAN1	SPTN1_HUMAN Isoform 2 of Spectrin alpha chain, non-erythrocytic 1	2477	0	3	1	0	7.67668e-05	2.51285e-05
sp|Q01082|SPTB2_HUMAN	4	SPTBN1	SPTB2_HUMAN Spectrin beta chain, non-erythrocytic 1	2364	0	5	0	0	0.000134061	0
sp|Q9UQ35|SRRM2_HUMAN	0	SRRM2	SRRM2_HUMAN Serine/arginine repetitive matrix protein 2	2752	0	0	3	0	0	6.78523e-05
sp|O75494|SRS10_HUMAN	1	SRSF10	SRS10_HUMAN Serine/arginine-rich splicing factor 10	262	0	1	0	0	0.000241923	0
sp|Q04837|SSBP_HUMAN	1	SSBP1	SSBP_HUMAN Single-stranded DNA-binding protein, mitochondrial	148	0	0	1	0	0	0.000420562
sp|O60506|HNRPQ_HUMAN	1	SYNCRIP	HNRPQ_HUMAN Heterogeneous nuclear ribonucleoprotein Q	623	0	1	0	0	0.00010174	0
sp|P21980|TGM2_HUMAN	2	TGM2	TGM2_HUMAN Protein-glutamine gamma-glutamyltransferase 2	687	0	2	0	0	0.000184523	0
sp|P07996|TSP1_HUMAN	1	THBS1	TSP1_HUMAN Thrombospondin-1	1170	0	4	0	0	0.000216697	0
sp|Q9UPQ9|TNR6B_HUMAN	3	TNRC6B	TNR6B_HUMAN Trinucleotide repeat-containing gene 6B protein	1833	0	2	1	0	6.91586e-05	3.3957e-05
sp|P62995|TRA2B_HUMAN	1	TRA2B	TRA2B_HUMAN Transformer-2 protein homolog beta	288	0	1	0	0	0.000220083	0
sp|Q14157-5|UBP2L_HUMAN	2	UBAP2L	UBP2L_HUMAN Isoform 5 of Ubiquitin-associated protein 2-like	1104	0	1	1	0	5.74129e-05	5.63797e-05
sp|P0CG48|UBC_HUMAN	2	UBC	UBC_HUMAN Polyubiquitin-C	685	0	1	1	0	9.25311e-05	9.0866e-05
sp|P22695|QCR2_HUMAN	1	UQCRC2	QCR2_HUMAN Cytochrome b-c1 complex subunit 2, mitochondrial	453	0	1	0	0	0.00013992	0
sp|P0C7P4|UCRIL_HUMAN	1	UQCRFS1P1	UCRIL_HUMAN Putative cytochrome b-c1 complex subunit Rieske-like protein 1	283	0	1	0	0	0.000223971	0
sp|Q14146|URB2_HUMAN	0	URB2	URB2_HUMAN Unhealthy ribosome biogenesis protein 2 homolog	1524	0	0	1	0	0	4.0842e-05
sp|P08670|VIME_HUMAN	1	VIM	VIME_HUMAN Vimentin	466	0	1	0	0	0.000136017	0
sp|Q9H0D6|XRN2_HUMAN	1	XRN2	XRN2_HUMAN 5'-3' exoribonuclease 2	950	0	0	1	0	0	6.55192e-05
sp|P49750-4|YLPM1_HUMAN	13	YLPM1	YLPM1_HUMAN Isoform 4 of YLP motif-containing protein 1	2146	0	9	4	0	0.000265822	0.000116017
sp|O75152|ZC11A_HUMAN	0	ZC3H11A	ZC11A_HUMAN Zinc finger CCCH domain-containing protein 11A	810	0	0	1	0	0	7.68435e-05
sp|Q5BKZ1|ZN326_HUMAN	3	ZNF326	ZN326_HUMAN DBIRD complex subunit ZNF326	582	0	0	7	0	0	0.00074863

## Sheet: Aska-SS - + shSSX
	Aska (shControl) /Aska (shSS18-SSX)	Aska (shControl) /Aska (shSS18-SSX)
Gene names	LFQ Intensity (Norm to SMARCA4 Rep 1)	LFQ Intensity (Norm to SMARCA4 Rep 2)	% Coverage
SSX1;SSX8	8.69195	66.7817	12.2
SMARCA4	1	1	43
SS18	0.959464	1.26399	7.7
BCL7C	1.74425	1.53712	57.1
BCL7B	1.33908	1.12624	21.8
ACTL6A	0.783943	1.10498	56.6
SMARCE1	0.893791	0.854706	61.8
SMARCD1	0.770993	0.949816	79.4
SMARCC1	0.505601	0.622079	47
ARID1B	0.721229	0.649779	41
SMARCB1	0.0220926	0.0636569	60.9
