# Supplementary material for: The nucleosome acidic patch and H2A ubiquitination underlie mSWI/SNF recruitment in synovial sarcoma
Source: Nat Struct Mol Biol. 2020 Aug 3;27(9):836–45. doi: 10.1038/s41594-020-0466-9 (PMC7714695; doi:10.1038/s41594-020-0466-9)
Supplement: Supplementary file 6 — Detailed information for all antibodies used in this study. [file 41594_2020_466_MOESM6_ESM.xlsx]

## Sheet: Antibodies used
Extended Data Table 4. Description and characterization of antibodies used in this study.
		Protein	Clone	Lot #	Catelog ID	Supplier	Application
		BRG1	G-7	G0115	sc-17796	Santa Cruz	Immunoblotting
		BRG1	D1Q7F	1	49360S	Cell Signaling Technology	Immunoprecipitation
		SMARCB1/BAF47	A-5	K0515	sc-166165	Santa Cruz	Immunoblotting
		SMARCC1/BAF155	H-76		sc-10756	Cell Signaling Technology	Immunoblotting
		SS18	D6I4Z	1	21792S	Cell Signaling Technology	Immunoblotting & ChIP
		RING1B	D22F2		5694	Cell Signaling Technology	Immunoblotting & ChIP
		H2AK119Ub	D27C4		8240	Cell Signaling Technology	Immunoblotting & ChIP
		H3		GR135489-1	ab1791	Abcam	Immunoblotting
		GAPDH	G-9	K2316	sc-365062	Santa Cruz	Immunoblotting
		V5 tag		1805125	P/N-46-0705	Thermo Fisher Scientific	Immunoblotting
		V5 tag	D3H8Q	4	13202S	Cell Signaling Technology	ChIP
		GFP			A-11120	Thermo Fisher Scientific	Immunoblotting
		GST			G7781	Sigma-Aldrich	Immunoblotting
		HA			Ab9110	Abcam	Immunoblotting
		MBP			E8032	New England Biolabs	Immunoblotting
