# Supplementary material for: The nucleosome acidic patch and H2A ubiquitination underlie mSWI/SNF recruitment in synovial sarcoma
Source: Nat Struct Mol Biol. 2020 Aug 3;27(9):836–45. doi: 10.1038/s41594-020-0466-9 (PMC7714695; doi:10.1038/s41594-020-0466-9)
Supplement: Source Data Fig. 1 — Statistical source data [file 41594_2020_466_MOESM7_ESM.xlsx]

## Sheet: Fig 1E- FRAP
GST-SS18-SSX1 in HEK293T
SSX001_1_cell1						SSX001_2_cell2						SSX002_1_cell3						SSX002_2_cell4						SSX002_3_cell4						SSX003_1_cell5						SSX003_2_cell6						SSX004_1_cell7						SSX004_2_cell8
Time from bleaching (seconds)	Area	Mean Intensity Fluorescence	Min	Max
-20	8.308	687.415	414	974		-20	8.308	533.646	284	801		-20	8.308	633.785	428	855		-20	8.308	1130.16	735	1611		-20	8.308	583.497	331	876		-20	8.308	1344.58	743	1906		-20	8.308	1389.11	779	2061		-20	8.308	669.636	391	971		-20	8.308
-15	8.308	675.326	409	956		-15	8.308	544.585	379	826		-15	8.308	628.016	392	827		-15	8.308	1134.01	777	1578		-15	8.308	586.101	369	817		-15	8.308	1327.28	780	1908		-15	8.308	1399.55	844	1973		-15	8.308	681.56	435	952		-15	8.308
-10	8.308	675.82	400	940		-10	8.308	545.177	328	797		-10	8.308	624.598	413	843		-10	8.308	1137.95	738	1622		-10	8.308	585.848	322	866		-10	8.308	1321.52	767	1908		-10	8.308	1375.05	801	1962		-10	8.308	679.456	398	950		-10	8.308
-5	8.308	676.329	425	969		-5	8.308	535.566	311	795		-5	8.308	617.997	386	812		-5	8.308	1134.31	731	1609		-5	8.308	593.769	353	870		-5	8.308	1343.92	820	1915		-5	8.308	1334.35	665	1981		-5	8.308	674.038	374	1020		-5	8.308
0	8.308	442.921	273	617		0	8.308	361.345	237	514		0	8.308	449.184	272	614		0	8.308	871.158	571	1184		0	8.308	419.816	249	631		0	8.308	956.652	487	1531		0	8.308	924.759	607	1326		0	8.308	535.924	285	733		0	8.308
5	8.308	488.595	291	702		5	8.308	398.513	285	590		5	8.308	463.38	290	661		5	8.308	939.272	633	1310		5	8.308	469.525	255	683		5	8.308	1094.54	598	1728		5	8.308	1067.72	737	1521		5	8.308	584.807	358	817		5	8.308
10	8.308	507.563	332	739		10	8.308	398.655	266	582		10	8.308	482.861	315	673		10	8.308	969.642	619	1486		10	8.308	493.399	280	692		10	8.308	1197.12	654	1809		10	8.308	1076.22	717	1542		10	8.308	599.491	368	865		10	8.308
15	8.308	523.592	319	751		15	8.308	411.87	263	596		15	8.308	469.991	290	652		15	8.308	979.43	656	1372		15	8.308	497.459	303	748		15	8.308	1189.15	719	1764		15	8.308	1094.32	650	1605		15	8.308	606.829	403	825		15	8.308
20	8.308	526.016	337	723		20	8.308	423.354	282	601		20	8.308	471.541	277	677		20	8.308	985.693	665	1378		20	8.308	496.905	269	688		20	8.308	1212.48	731	1765		20	8.308	1137.86	716	1662		20	8.308	606.285	393	830		20	8.308
25	8.308	530.905	329	785		25	8.308	428.415	280	614		25	8.308	477.82	311	656		25	8.308	989.949	734	1337		25	8.308	503.313	293	697		25	8.308	1211.58	791	1746		25	8.308	1158.5	765	1633		25	8.308	624.18	386	876		25	8.308
30	8.308	537.934	344	782		30	8.308	439.259	294	630		30	8.308	488.649	330	691		30	8.308	988.921	725	1343		30	8.308	498.712	286	693		30	8.308	1216.75	783	1799		30	8.308	1153.71	738	1670		30	8.308	619.538	423	893		30	8.308
35	8.308	537.089	322	775		35	8.308	441.282	292	662		35	8.308	490.12	332	678		35	8.308	984.209	690	1394		35	8.308	503.415	272	748		35	8.308	1196.24	751	1660		35	8.308	1147.7	734	1741		35	8.308	623.358	428	914		35	8.308
40	8.308	555.402	301	770		40	8.308	449.57	282	622		40	8.308	505.873	329	701		40	8.308	994.013	688	1446		40	8.308	515.823	303	770		40	8.308	1197.67	743	1759		40	8.308	1170.75	652	1733		40	8.308	630.38	417	875		40	8.308
45	8.308	556.915	358	778		45	8.308	453.348	272	645		45	8.308	511.627	330	717		45	8.308	996.715	646	1394		45	8.308	519.864	330	735		45	8.308	1146.2	657	1636		45	8.308	1190.43	706	1726		45	8.308	634.19	408	895		45	8.308
75	8.308	573.677	332	819		75	8.308	492.541	320	701		75	8.308	535.627	367	716		75	8.308	964.373	675	1338		75	8.308	537.703	323	738		75	8.308	1122.49	617	1721		75	8.308	1286.01	807	1882		75	8.308	648.013	423	963		75	8.308
105	8.308	601.693	366	827		105	8.308	498.541	314	745		105	8.308	549.57	327	786		105	8.308	1015.83	660	1426		105	8.308	535.728	345	766		105	8.308	1117.89	722	1719		105	8.308	1367.53	866	1994		105	8.308	683.639	431	1028		105	8.308
135	8.308	608.693	361	820		135	8.308	517.522	264	749		135	8.308	550.335	333	790		135	8.308	1015.98	627	1422		135	8.308	546.073	352	811		135	8.308	1159.08	723	1567		135	8.308	1425.6	957	1956		135	8.308	690.361	438	985		135	8.308
165	8.308	617.959	385	842		165	8.308	529.066	342	776		165	8.308	551.418	300	785		165	8.308	1023.26	710	1435		165	8.308	563.763	376	811		165	8.308	1175.58	769	1680		165	8.308	1452.83	931	2093		165	8.308	690.022	447	927		165	8.308
195	8.308	622.889	382	878		195	8.308	532.877	330	792		195	8.308	571.301	364	788		195	8.308	996.703	649	1395		195	8.308	581.203	388	814		195	8.308	1185.24	686	1611		195	8.308	1464.44	943	2064		195	8.308	713.244	453	1015		195	8.308
225	8.308	627.886	410	862		225	8.308	540.301	309	840		225	8.308	578.127	362	799		225	8.308	1008.5	715	1419		225	8.308	590.807	371	860		225	8.308	1250.14	792	1805		225	8.308	1456.77	740	2149		225	8.308	704.778	437	1054		225	8.308
255	8.308	623.095	371	814		255	8.308	567.085	331	799		255	8.308	591.38	361	829		255	8.308	1003.77	570	1413		255	8.308	594.269	386	826		255	8.308	1255.89	807	1887		255	8.308	1510.13	1035	2211		255	8.308	693.411	487	968		255	8.308
285	8.308	636.709	402	860		285	8.308	577.142	341	890		285	8.308	610.706	389	827		285	8.308	1011.68	697	1439		285	8.308	583.032	377	815		285	8.308	1235.58	777	1968		285	8.308	1515.67	1024	2246		285	8.308	698.427	431	976		285	8.308
GST-SS18 WT in HEK293T
WT004_1	Area	Mean	Min	Max		WT004_2						WT004_3						WT004_4						WT004_5						WT004_6						WT004_7						WT004_8						WT004_9
-20	8.308	1166.02	962	1405		-20	8.308	974.994	809	1181		-20	8.308	1367.8	1132	1628		-20	8.308	1295.81	1072	1511		-20	8.308	1907.68	1650	2247		-20	8.308	1793.01	1451	2123		-20	8.308	1172.21	971	1445		-20	8.308	557.503	407	730		-20	8.308
-15	8.308	1164.07	925	1438		-15	8.308	971.794	814	1186		-15	8.308	1361.19	984	1686		-15	8.308	1284.87	1094	1522		-15	8.308	1899.79	1552	2248		-15	8.308	1774.11	1423	2083		-15	8.308	1171.38	910	1472		-15	8.308	567.44	392	718		-15	8.308
-10	8.308	1166.44	890	1445		-10	8.308	976.797	827	1179		-10	8.308	1362.93	1073	1617		-10	8.308	1278.08	1006	1567		-10	8.308	1903.3	1589	2195		-10	8.308	1793.77	1513	2076		-10	8.308	1171.03	927	1461		-10	8.308	574.209	406	730		-10	8.308
-5	8.308	1160.13	885	1420		-5	8.308	970.547	819	1184		-5	8.308	1356.17	1069	1598		-5	8.308	1273.6	1053	1546		-5	8.308	1906.24	1593	2244		-5	8.308	1795.4	1517	2039		-5	8.308	1169.93	863	1453		-5	8.308	577.301	454	717		-5	8.308
0	8.308	1015.17	853	1226		0	8.308	812.272	655	1000		0	8.308	1101.35	877	1459		0	8.308	1045.43	828	1252		0	8.308	1604.36	1351	1980		0	8.308	1526.32	1256	1776		0	8.308	952.449	730	1156		0	8.308	487.396	343	660		0	8.308
5	8.308	1102.02	926	1362		5	8.308	892.323	751	1127		5	8.308	1206.14	939	1448		5	8.308	1144.52	912	1423		5	8.308	1764.31	1407	2075		5	8.308	1688.95	1399	1911		5	8.308	1056.85	774	1313		5	8.308	529.627	371	693		5	8.308
10	8.308	1121.48	924	1386		10	8.308	904.807	724	1091		10	8.308	1243.58	990	1498		10	8.308	1150.27	913	1400		10	8.308	1776.74	1510	2077		10	8.308	1717.95	1405	1985		10	8.308	1063.01	808	1304		10	8.308	534.601	395	673		10	8.308
15	8.308	1121.1	943	1357		15	8.308	894.228	736	1025		15	8.308	1249.25	1028	1494		15	8.308	1146.37	904	1401		15	8.308	1791.4	1546	2106		15	8.308	1726.54	1322	1958		15	8.308	1065.13	782	1314		15	8.308	537.611	425	675		15	8.308
20	8.308	1120.93	880	1324		20	8.308	898.424	747	1069		20	8.308	1229.05	1015	1416		20	8.308	1138.65	883	1343		20	8.308	1774.45	1418	2046		20	8.308	1732.73	1294	2135		20	8.308	1034.3	766	1311		20	8.308	543.443	429	675		20	8.308
25	8.308	1133.83	908	1325		25	8.308	907.601	714	1044		25	8.308	1240.11	983	1484		25	8.308	1144.44	943	1406		25	8.308	1787.69	1469	2042		25	8.308	1758.59	1426	2060		25	8.308	1047.12	793	1257		25	8.308	545.934	401	663		25	8.308
30	8.308	1130.54	936	1427		30	8.308	900.737	746	1050		30	8.308	1228.71	922	1476		30	8.308	1120.79	803	1347		30	8.308	1784.51	1518	2086		30	8.308	1759.11	1352	2133		30	8.308	1048.73	826	1264		30	8.308	550.038	433	676		30	8.308
35	8.308	1129.72	908	1321		35	8.308	904.551	736	1115		35	8.308	1223.53	911	1473		35	8.308	1122.81	912	1398		35	8.308	1792.03	1498	2142		35	8.308	1775.78	1364	2079		35	8.308	1057.72	831	1344		35	8.308	551.677	449	653		35	8.308
40	8.308	1123.11	921	1334		40	8.308	898.934	749	1070		40	8.308	1219.79	966	1443		40	8.308	1124.56	941	1326		40	8.308	1785.68	1440	2075		40	8.308	1763.15	1465	2070		40	8.308	1061.95	845	1305		40	8.308	546.87	446	665		40	8.308
45	8.308	1121.99	899	1322		45	8.308	903.877	728	1084		45	8.308	1222.65	936	1475		45	8.308	1123.77	913	1333		45	8.308	1778	1488	2101		45	8.308	1755.19	1532	2048		45	8.308	1042.27	797	1311		45	8.308	547.32	404	733		45	8.308
75	8.308	1143.8	951	1363		75	8.308	914.946	763	1167		75	8.308	1245.19	1020	1487		75	8.308	1109.52	946	1319		75	8.308	1765.67	1474	2106		75	8.308	1811.75	1539	2084		75	8.308	1037.84	809	1248		75	8.308	554.725	418	694		75	8.308
105	8.308	1115.99	890	1336		105	8.308	924.351	762	1071		105	8.308	1267.95	1033	1507		105	8.308	1155.85	939	1342		105	8.308	1757.44	1484	2051		105	8.308	1780.44	1480	2078		105	8.308	1045.87	844	1308		105	8.308	559.832	449	712		105	8.308
135	8.308	1112.22	908	1356		135	8.308	941.794	791	1149		135	8.308	1277.19	1017	1568		135	8.308	1193.43	1025	1410		135	8.308	1734.43	1393	2004		135	8.308	1717.75	1430	2017		135	8.308	1050.58	822	1274		135	8.308	558.098	453	712		135	8.308
165	8.308	1116.7	916	1330		165	8.308	947.968	792	1101		165	8.308	1274.21	1021	1567		165	8.308	1208.64	961	1458		165	8.308	1762.35	1443	2010		165	8.308	1721.28	1384	2020		165	8.308	1049.77	829	1277		165	8.308	558.013	432	686		165	8.308
195	8.308	1133.63	865	1372		195	8.308	945.054	781	1111		195	8.308	1272.6	987	1505		195	8.308	1188.18	917	1414		195	8.308	1791.36	1514	2111		195	8.308	1746.13	1527	2056		195	8.308	1072.9	875	1307		195	8.308	553.782	388	667		195	8.308
225	8.308	1112.48	863	1407		225	8.308	943.481	739	1099		225	8.308	1296.44	1037	1523		225	8.308	1157.21	867	1359		225	8.308	1822.38	1501	2121		225	8.308	1746.72	1451	2072		225	8.308	1077.22	858	1327		225	8.308	552.614	407	698		225	8.308
255	8.308	1133.5	920	1380		255	8.308	966.519	806	1156		255	8.308	1295.43	1080	1496		255	8.308	1179.32	983	1399		255	8.308	1859.24	1592	2205		255	8.308	1743.12	1464	1998		255	8.308	1090.13	903	1351		255	8.308	552.921	445	672		255	8.308
285	8.308	1136.57	959	1360		285	8.308	961.171	815	1153		285	8.308	1317.32	999	1518		285	8.308	1190.46	988	1392		285	8.308	1911.55	1658	2179		285	8.308	1748.21	1501	2000		285	8.308	1074.04	756	1316		285	8.308	543.301	430	657		285	8.308
[truncated: 108 more columns]
