# Supplementary material for: The nucleosome acidic patch and H2A ubiquitination underlie mSWI/SNF recruitment in synovial sarcoma
Source: Nat Struct Mol Biol. 2020 Aug 3;27(9):836–45. doi: 10.1038/s41594-020-0466-9 (PMC7714695; doi:10.1038/s41594-020-0466-9)
Supplement: Source Data Fig. 2 — Statistical source data [file 41594_2020_466_MOESM8_ESM.xlsx]

## Sheet: Fig 2I, Ext Data Fig 6D- Prolif
Sample Name	Condition	Days Post Plating (25K cells in 12 well plate)	Days Post Viral Infection	Viable cells (x10E6)
syo1_scr_1	pLKO shScramble (100 µL in 10 cm plate)	3	10	0.0288
syo1_scr_2		3	10	0.0354
syo1_scr_3		3	10	0.0312
syo1_scr_1		6	13	0.15768
syo1_scr_2		6	13	0.2214
syo1_scr_3		6	13	0.16668
syo1_scr_1		9	16	0.7785
syo1_scr_2		9	16	0.94452
syo1_scr_3		9	16	0.85188
syo1_3UTR_SS18WT_1	pLKO sh3'UTR for SSX) + N103 V5-SS18 WT	3	10	0.021
syo1_3UTR_SS18WT_2		3	10	0.0234
syo1_3UTR_SS18WT_3		3	10	0.0174
syo1_3UTR_SS18WT_1		6	13	0.051486
syo1_3UTR_SS18WT_2		6	13	0.043746
syo1_3UTR_SS18WT_3		6	13	0.046986
syo1_3UTR_SS18WT_1		9	16	0.08946
syo1_3UTR_SS18WT_2		9	16	0.1371
syo1_3UTR_SS18WT_3		9	16	0.12168
syo1_3UTR_SS18SSX78aa_1	pLKO sh3'UTR for SSX + N103 V5-SS18-SSX1 78aa tail	3	10	0.0348
syo1_3UTR_SS18SSX78aa_2		3	10	0.0282
syo1_3UTR_SS18SSX78aa_3		3	10	0.0198
syo1_3UTR_SS18SSX78aa_1		6	13	0.14418
syo1_3UTR_SS18SSX78aa_2		6	13	0.15252
syo1_3UTR_SS18SSX78aa_3		6	13	0.11394
syo1_3UTR_SS18SSX78aa_1		9	16	0.57588
syo1_3UTR_SS18SSX78aa_2		9	16	0.69936
syo1_3UTR_SS18SSX78aa_3		9	16	0.49482
syo1_3UTR_SS18SSX34aa_1	pLKO sh3'UTR for SSX + N103 V5-SS18-SSX1 34aa tail	3	10	0.0258
syo1_3UTR_SS18SSX34aa_2		3	10	0.0408
syo1_3UTR_SS18SSX34aa_3		3	10	0.0312
syo1_3UTR_SS18SSX34aa_1		6	13	0.18342
syo1_3UTR_SS18SSX34aa_2		6	13	0.18792
syo1_3UTR_SS18SSX34aa_3		6	13	0.17442
syo1_3UTR_SS18SSX34aa_1		9	16	0.64662
syo1_3UTR_SS18SSX34aa_2		9	16	0.76116
syo1_3UTR_SS18SSX34aa_3		9	16	0.7026
syo1_3UTR_6aamut_1	pLKO sh3'UTR for SSX + N103 V5-SS18-SSX1 6aa basic mutant	3	10	0.0231669
syo1_3UTR_6aamut_2		3	10	0.0231669
syo1_3UTR_6aamut_3		3	10	0.0244536
syo1_3UTR_6aamut_1		6	13	0.3
syo1_3UTR_6aamut_2		6	13	0.0366
syo1_3UTR_6aamut_3		6	13	0.033
syo1_3UTR_6aamut_1		9	16	0.0598383
syo1_3UTR_6aamut_2		9	16	0.0849832
syo1_3UTR_6aamut_3		9	16	0.0759762
syo1_3UTR_7aamut_1	pLKO sh3'UTR for SSX + N106 V5-SS18-SSX1 7aa acidic mut	3	10	0.0160899
syo1_3UTR_7aamut_2		3	10	0.0128732
syo1_3UTR_7aamut_3		3	10	0.0128732
syo1_3UTR_7aamut_1		6	13	0.0193067
syo1_3UTR_7aamut_2		6	13	0.0218802
syo1_3UTR_7aamut_3		6	13	0.0205935
syo1_3UTR_7aamut_1		9	16	0.0276704
syo1_3UTR_7aamut_2		9	16	0.052118
syo1_3UTR_7aamut_3		9	16	0.0283137

## Sheet: Fig 2B, Ext Data Fig S2G-H
Histone Mark	Parent Peptide	MM01_A01	MM02_B01	MM03_C01	MM04_D01	MM05_E01
Cell Line		HEK293T	HEK293T	HEK293T	HEK293T	HEK293T
Perturbation		pull down input	pull down input	pull down input	SSX1 pulldown	SSX1 pulldown
Experiment		1	1	1	1	1
H4(4to17)ac0me0	H4K5K8K12K16	-0.998807	-0.768376	-0.68121	-0.613124	-0.572842
H4(4to17)K5ac1me0	H4K5K8K12K16	0.047883	0.331973	0.332591	-0.0531142	0.0750665
H4(4to17)K12ac1me0	H4K5K8K12K16	-0.327158	0.0356251	0.140171	-0.20687	-0.275116
H4(4to17)K16ac1me0	H4K5K8K12K16	-0.264754	-0.16797	-0.25807	-0.391425	-0.336537
H4(4to17)K8ac1K12ac1me0	H4K5K8K12K16	-0.116727	0.0255624	0.240159	-0.197739	-0.0928546
H4(4to17)K5ac1K8ac1me0	H4K5K8K12K16	0.501812	0.475437	0.651196	0.106607	0.0944165
H4(4to17)K5ac1K16ac1me0	H4K5K8K12K16	0.618305	0.675996	0.620731	0.226371	0.366811
H4(4to17)K12ac1K16ac1me0	H4K5K8K12K16	0.410735	0.390513	0.424365	0.2045	0.303503
H4(4to17)K5ac1K8ac1K12ac1me0	H4K5K8K12K16	-0.0535668	0.0907678	0.311803	-0.223451	-0.270255
H4(4to17)K8ac1K12ac1K16ac1me0	H4K5K8K12K16	0.816407	0.897452	1.08989	0.676541	0.625496
H4(4to17)K5ac1K8ac1K16ac1me0	H4K5K8K12K16	0.819408	0.754781	0.971592	0.473523	0.311469
H4(4to17)K5ac1K8ac1K12ac1K16ac1me0	H4K5K8K12K16	0.718422	0.864296	1.03963	0.275526	0.245289
H4(20to23)K20me0	H4K20	-0.0452931	-0.175405	0.076921	0.0171295	0.0921535
H4(20to23)K20me1	H4K20	-0.65777	-0.525954	-0.731107	-0.426952	-0.443277
H4(20to23)K20me2	H4K20	-0.424269	-0.45321	-0.436945	-0.414206	-0.391161
H4(20to23)K20me3	H4K20	0.160747	0.260565	0.135709	-0.109237	0.0548724
H2AZ(1to19)ac0	H2A.Z	-0.160237	-0.0615607	-0.0470995	-0.783626	-0.697138
H2AZ(1to19)K4ac1	H2A.Z	0.89025	1.03135	0.90639	-0.216798	0.0483786
H2B(1to29)ac0	H2B	0.112237	-0.18657	-0.0421724	0.152036	0.160465
H2B(1to29)K5ac1	H2B	0.234248	0.00146863	0.123669	0.273386	0.323275
H2A(4to11)ac0	H2AK5K9	-0.187115	-0.104618	0.114657	-0.0264539	0.0607013
H2A(4to11)K5ac1	H2AK5K9	0.274774	0.712569	0.614111	0.569382	0.623776
H2A(4to11)K9ac1	H2AK5K9	-0.837162	-0.551918	-0.586049	-0.254061	-0.375302
H2A(4to11)K5ac1K9ac1	H2AK5K9	-0.224464	-0.0426911	0.0246687	-0.030742	-0.0491744
H2A(12to17)ac0	H2AK13K15	-0.520725	-0.20349	0.0699567	0.200967	-0.120344
H2A(12to17)K13ac1	H2AK13K15	-0.458616	-0.128805	-0.116048	0.031553	-0.0468223
H2A(12to17)K15ac1	H2AK13K15	-0.429987	-0.0702335	0.0347278	0.0421593	-0.0858285
H3K4me0	H3K4	-0.0485968	0.107601	0.0466259	0.549462	0.338867
H3K4me1	H3K4	0.393157	0.541565	0.415052	0.740161	0.353073
H3K4me2	H3K4	0.84837	0.991926	0.801486	0.778325	0.532152
H3K4me3	H3K4	0.952806	1.1423	0.95305	0.765716	0.50533
H3K4ac1	H3K4	0.48508	0.651433	0.58844	0.263034	0.320075
H3K9me0K14ac0	H3K9K14	-0.26242	-0.322506	-0.280121	0.273761	-0.0360986
H3K9me1K14ac0	H3K9K14	-0.501257	-0.391875	-0.313923	0.206041	0.0464691
H3K9me2K14ac0	H3K9K14	-0.585355	-0.358532	-0.568348	0.0352487	-0.283551
H3K9me3K14ac0	H3K9K14	-0.36356	-0.400714	-0.153244	0.348143	0.123291
H3K9ac1K14ac0	H3K9K14	1.02018	1.11952	0.964932	1.20337	1.07488
H3K9me0K14ac1	H3K9K14	0.270847	0.258538	-0.0184397	0.636727	0.468996
H3K9me1K14ac1	H3K9K14	0.565039	0.690842	0.585181	0.768969	0.508263
H3K9me2K14ac1	H3K9K14	0.389672	0.457605	0.420548	0.724236	0.529588
H3K9me3K14ac1	H3K9K14	0.656745	0.662927	0.267771	0.828036	0.601535
H3K9ac1K14ac1	H3K9K14	1.84163	1.9896	1.78589	2.03765	1.80431
H3K9me0S10ph1K14ac0	H3K9K14	-2.61448	-3.00593	-2.82302	#N/A	#N/A
H3K9me1S10ph1K14ac0	H3K9K14	-2.26122	-2.08952	-2.26764	#N/A	#N/A
H3K9me2S10ph1K14ac0	H3K9K14	-2.00408	-1.89945	-2.04837	-0.682632	-1.09175
H3K9me3S10ph1K14ac0	H3K9K14	-0.91977	-0.605765	-0.834359	-0.566016	-1.02616
H3K9me0S10ph1K14ac1	H3K9K14	-2.47055	-2.2798	-1.88229	#N/A	#N/A
H3K9me1S10ph1K14ac1	H3K9K14	-2.29939	-3.15298	-3.4222	-2.6679	-2.50745
H3K9me2S10ph1K14ac1	H3K9K14	-1.95728	-2.02256	-2.08512	-0.870067	-1.00929
H3K18ac0K23ac0	H3K18K23	-0.505104	-0.139715	-0.317042	0.267641	0.0691541
H3K18ac1K23ac0	H3K18K23	1.16833	1.41079	1.22942	1.34112	1.18507
H3K18ac0K23ac1	H3K18K23	0.7681	1.06112	0.57448	1.14141	1.02091
H3K18ac1K23ac1	H3K18K23	2.13419	2.52167	2.10676	2.13708	1.98838
H3K27me0K36me0	H3K27K36	-0.169273	0.187264	-0.67837	0.552401	0.232937
H3K27me0K36me1	H3K27K36	-0.40713	-0.15218	-0.659111	0.383944	-0.065836
H3K27me0K36me2	H3K27K36	-0.476199	-0.0614445	-0.418603	0.674222	0.269886
H3K27me0K36me3	H3K27K36	-0.0565235	-0.00137272	0.0696133	0.678072	0.669481
H3K27me1K36me0	H3K27K36	-0.0857896	0.0259075	-0.147745	0.395683	0.103604
H3K27me1K36me1	H3K27K36	-0.193656	0.0780101	-0.0857555	0.534673	0.195825
H3K27me1K36me2	H3K27K36	0.24751	0.396815	0.322775	0.741266	0.461282
H3K27me1K36me3	H3K27K36	0.228919	0.343517	0.295803	1.28264	0.858811
H3K27me2K36me0	H3K27K36	-0.3367	-0.00361524	-0.152248	0.382057	0.208702
H3K27me2K36me1	H3K27K36	-0.0916387	-0.101869	0.0170279	0.36257	0.186497
H3K27me2K36me2	H3K27K36	0.249374	0.34158	0.241609	0.55324	0.417235
H3K27me2K36me3	H3K27K36	1.04995	1.01844	0.642507	#N/A	#N/A
H3K27me3K36me0	H3K27K36	0.208664	0.29095	0.0812249	0.68918	0.0365722
H3K27me3K36me1	H3K27K36	-0.214059	0.212101	-0.178282	0.391468	0.170131
H3K27me3K36me2	H3K27K36	0.236154	0.259142	0.0656268	0.0848186	-0.15118
H3K27me3K36me3	H3K27K36	1.4389	1.61413	1.39268	#N/A	#N/A
H3K27ac1K36me0	H3K27K36	1.56378	#N/A	1.20112	1.48103	#N/A
H3K27ac1K36me1	H3K27K36	1.13085	1.7585	1.59405	#N/A	#N/A
H3K27ac1K36me3	H3K27K36	1.65232	1.67499	1.56162	2.13386	2.0037
H3K56me0	H3K56	0.110849	0.30341	-0.0707594	0.856177	0.296519
H3K79me1	H3K79	0.267824	0.440573	0.301286	0.95374	0.539816
H3K79me2	H3K79	0.497732	0.468711	0.455482	0.826302	0.557227
