# Supplementary material for: The nucleosome acidic patch and H2A ubiquitination underlie mSWI/SNF recruitment in synovial sarcoma
Source: Nat Struct Mol Biol. 2020 Aug 3;27(9):836–45. doi: 10.1038/s41594-020-0466-9 (PMC7714695; doi:10.1038/s41594-020-0466-9)
Supplement: Source Data Fig. 3 — Statistical source data [file 41594_2020_466_MOESM9_ESM.xlsx]

## Sheet: Fig 3I- REAA
Time	SS18 WT				SS18-SSX1
0	0	0	0	0	0	0	0	0
10	48.4	44.44	50.97	48.4	32.51	36.57	33.13	27.85
20	74.56	71.71	73.09	74.26	48.27	58.2	55.66	51.46
30	83.88	83.78	83.44	76.79	63.61	62.77	66.78	62
40	83.58	86.8	85.42	81.86	75	70.87	70.77	63.48
