# Supplementary material for: The nucleosome acidic patch and H2A ubiquitination underlie mSWI/SNF recruitment in synovial sarcoma
Source: Nat Struct Mol Biol. 2020 Aug 3;27(9):836–45. doi: 10.1038/s41594-020-0466-9 (PMC7714695; doi:10.1038/s41594-020-0466-9)
Supplement: Source Data Fig. 4 — Statistical source data [file 41594_2020_466_MOESM10_ESM.xlsx]

## Sheet: Fig 4E- Alphalisa
	Alphalisa			GST-SSX1 78aa protein	Alpha signal
				Nucleosome type (biotinylated)
GST-SSX Concentrations (nM)	[M]	log[M]		WT					H2AK119Ub					H2BK120Ub
10000	1e-05	-5		2127679	2108600	2279990	2198952		2125942	2185709	2167808	2143646		2446245	2249229	2445979	2360477
3162.28	3.16228e-06	-5.5		2561983	2571244	2622024	2480300		2495027	2520666	2788204	2271337		2710538	2606473	2768417	2427566
1000	1e-06	-6		2607928	2730720	2975676	2727481		2742183	2767855	2770764	2660502		2998738	2794180	2920636	2895336
316.228	3.16228e-07	-6.5		2810750	2855412	2849919	2859946		2972004	2884164	2899066	2468416		3056374	2980449	2748986	2669019
100	1e-07	-7		2864157	2903156	3022832	2746569		2816412	2309201	2851250	2537569		1679216	1392630	1578042	1712346
31.6228	3.16228e-08	-7.5		1962852	2002726	1957835	1743213		2696190	2461680	2568525	2629876		66193	63000	71085	60307
10	1e-08	-8		396525	419165	415818	467118		2221516	2072757	2128076	2087177		19927	20750	18531	18240
3.16228	3.16228e-09	-8.5		38697	26144	26893	29063		752906	676411	693888	713488		11831	11061	10542	10723
1	1e-09	-9		13885	14815	15601	15645		276074	252445	252369	243783		10692	5283	9378	8108
0.316228	3.16228e-10	-9.5		10992	10865	11906	11430		29501	22605	26975	26722		9595	8945	8808	8007
0	0	0		10002	10839	11450	11096		8462	8975	7636	8897		9108	8530	9542	8313

## Sheet: Fig 4G- SSX-Unmod vs H2AUb
SSX binding to Unmodified Nucs versus H2A K119Ub-marked Nucs
Raw Data- Quantitative Densitometry Values (from Li-Cor imager)
		Expt
Brg1 Raw		0011618_01	0011640_01	0012046_02	0012049_01
		Brg-1	Brg-2	Brg-3	Brg-4
	WT + WT	40.7	40.4	23	6060
	WT + H2AUb	17	24.8	12.6	2280
	Fus + WT	1.77	13.5	15.4	1550
	Fus + H2AUb	86.1	112	60.7	6780
H3 Raw		0011618_01	0011640_01	0012046_02	0012049_01
	WT + WT	H3-1	H3-2	H3-3	H3-4
		20400	16500	20400	41600
	WT + H2AUb	25900	15600	20600	40700
	Fus + WT	22600	14300	19900	42100
	Fus + H2AUb	21500	15400	23400	44400
Brg1 normalized to H3 levels		0011618_01	0011640_01	0012046_02	0012049_01
		Brg1/H3-1	Brg1/H3-2	Brg1/H3-3	Brg1/H3-4
	WT + WT	0.0019951	0.00244848	0.00112745	0.145673
	WT + H2AUb	0.000656371	0.00158974	0.00061165	0.0560197
	Fus + WT	7.83186e-05	0.000944056	0.000773869	0.0368171
	Fus + H2AUb	0.00400465	0.00727273	0.00259402	0.152703
SS18- and SS18-SSX-containing BAF complex binding data (pull down experiments, quantatitive densitometry)
Brg1 Raw		0011618_01	0011640_01	0012046_02			0012036_01
		Brg-1	Brg-2	Brg-3			BRG-6
	WT + WT	40.7	40.4	23			50.8
	WT + H2AUb	17	24.8	12.6			38.7
	Fus + WT	1.77	13.5	15.4			45.2
	Fus + H2AUb	86.1	112	60.7			79.6
H3 Raw		0011618_01	0011640_01	0012046_02			0012036_01
		H3-1	H3-2	H3-3			H3-6
	WT + WT	20400	16500	20400			47800
	WT + H2AUb	25900	15600	20600			56400
	Fus + WT	22600	14300	19900			42000
	Fus + H2AUb	21500	15400	23400			34900
Brg1 normalized to H3 levels		0011618_01	0011640_01	0012046_02			0012036_01
		Brg1/H3-1	Brg1/H3-2	Brg1/H3-3			Brg1/H3-6	Standard Deviation
	WT + WT	0.0019951	0.00244848	0.00112745			0.00106276	0.000676829
	WT + H2AUb	0.000656371	0.00158974	0.00061165			0.00068617	0.000470172	p-value	0.05795
	Fus + WT	7.83186e-05	0.000944056	0.000773869			0.00107619	0.000444115
	Fus + H2AUb	0.00400465	0.00727273	0.00259402			0.0022808	0.00228308	p-value	0.02975
								Mean	FC wrt WT
							WT + WT	0.00165845
							WT + H2AUb	0.000885984	0.534224
							Fus + WT	0.000718109
							Fus + H2AUb	0.00403805	5.62317

## Sheet: Fig 4I- USP2
Bio H3K27 Scr Control					Bio H3K27 Scr DUB					Bio H3K27 SSX Control					Bio H3K27 SSX DUB
	nucleus	barr	enrichment			nuc	barr	enrichment			nuc	barr	enrichment			nuc	barr	enrichment
avg	152.779	158.89	6.11026		avg	169.091	186.564	17.4733		avg	3538.73	5111.39	1572.66		avg	2405.22	2770.53	365.311
N			53		N			50		N			121		N			115
1	134.299	147.404	13.105		1	240.092	247.567	7.475		1	3030.12	3929.45	899.326		1	2590.82	3132.9	542.084
	105.51	99.657	-5.853			124.436	112.245	-12.191			3264.78	4680.86	1416.08			2579.4	2259.51	-319.895
	122.797	113.512	-9.285			137.131	137.752	0.621			3188.24	4135.12	946.879			3087.29	2896.99	-190.301
	194.641	284.026	89.385			174.944	203.768	28.824			2446.38	3370.36	923.988			3497.78	3868.27	370.487
	120.98	123.756	2.776			112.428	143.488	31.06			2407.12	2890.24	483.115			2534.77	3132.23	597.453
	138.1	136.878	-1.222			154.226	235.992	81.766			2879.83	3063.08	183.254			2257.46	2556.56	299.105
	140.4	169.799	29.399			147.134	173.232	26.098			2965.57	4350.99	1385.42			3002.8	2966.82	-35.981
	140.844	124.349	-16.495			192.48	242.334	49.854			3376.64	5511.48	2134.85			2621.66	2869.8	248.138
	133.561	141.794	8.233			178.48	148.807	-29.673			3337.11	4355.07	1017.97			3120.27	3937.9	817.624
2	255.785	254.218	-1.567			155.711	157.998	2.287			2813.09	3605.13	792.032			2642.05	3259.34	617.286
	129.064	144.628	15.564			157.259	151.466	-5.793		2	3193.64	4346.57	1152.92			2175.73	3052.95	877.224
	140.151	199.176	59.025		2	184.589	219.71	35.121			3940.1	5576.93	1636.83		2	1628.41	2181.21	552.803
	197.311	150.877	-46.434			155.945	171.498	15.553			5444.71	8780.3	3335.59			1935.91	2624.89	688.978
	153.733	138.778	-14.955			162.784	268.779	105.995			3566.51	6237.87	2671.37			1855.85	2548.12	692.277
	213.497	165.618	-47.879			238.206	364.607	126.401			3844.69	5048.84	1204.15			2048.4	2212.24	163.848
	179.106	171.884	-7.222			173.612	196.632	23.02			3254.18	5551.82	2297.64			2473.5	2936.09	462.596
	153.657	171.22	17.563			172.982	150.842	-22.14			3660.53	6488.46	2827.92			1823.06	2081.52	258.458
	204.274	184.81	-19.464			187.944	232.845	44.901			3862.29	6053.79	2191.5			2103.83	1923.36	-180.468
	145.929	183.733	37.804			196.571	246.361	49.79			4899.7	7525.19	2625.49			1824.33	1957.01	132.681
	183.539	171.305	-12.234		3	119.157	152.132	32.975			4356.04	6052.7	1696.66		3	2102.46	2474.91	372.449
	181.405	161.813	-19.592			158.717	151.035	-7.682		3	3745.21	4935.73	1190.52			2293.36	2965.69	672.327
3	171.383	154.964	-16.419			133.021	144.972	11.951			3665.49	5410.22	1744.74			2288.61	2738.71	450.101
	141.992	154.432	12.44			166.615	179.989	13.374			3531.25	5060.45	1529.19			2626.56	2457.45	-169.106
	163.67	217.902	54.232			189.325	155.025	-34.3			4443.15	5118.82	675.674			2033.52	2577.78	544.267
	133.435	137.875	4.44			161.836	155.839	-5.997			3654.43	5312.63	1658.2			2140.79	1889.66	-251.127
	163.691	209.748	46.057			139.391	113.188	-26.203			3426.32	5605.7	2179.39			2119.19	2934.86	815.672
	169.104	194.967	25.863			186.733	165.396	-21.337			4297.14	4468.31	171.169			2404.28	2258.47	-145.812
	150.739	139.428	-11.311			167.238	187.933	20.695			3395.13	4230.41	835.281			1918.5	2063.71	145.21
	192.262	203.508	11.246			142.523	138.007	-4.516			3397.7	5621.71	2224.01		4	2317.11	2402.42	85.311
	173.097	173.64	0.543		4	129.269	110.175	-19.094			4435.52	6021.65	1586.13			2223.12	2548.69	325.574
4	196.31	151.068	-45.242			138.671	117.476	-21.195			4818.14	6970.93	2152.79			1817.94	2138.58	320.64
	124.178	166.474	42.296			126.052	129.342	3.29			4308.47	6928.44	2619.97			1752.47	1857.73	105.261
	152.005	153.13	1.125			130.467	154.592	24.125		4	3631.3	4221.64	590.343			2572.35	3106.06	533.71
	149.345	143.448	-5.897			143.921	158.587	14.666			3659.17	5542.45	1883.28			1854.81	1766.97	-87.835
	151.945	173.394	21.449			163.497	211.527	48.03			3930.93	6416.51	2485.58			2183.76	2067.28	-116.486
	139.498	160.919	21.421			140.377	123.103	-17.274			3539.65	5181.23	1641.58			1942.8	2099.07	156.269
	102.415	117.917	15.502			149.747	168.814	19.067			5255.04	8355.42	3100.38			2851.66	3030.34	178.684
	157.382	138.097	-19.285			163.341	195.026	31.685			3633.03	5222.45	1589.42		5	4005.28	5190.04	1184.76
	146.375	146.445	0.07		5	163.276	196.621	33.345			4441.71	6437.25	1995.54			2860.41	3344.76	484.356
	142.69	140.667	-2.023			190.428	234.65	44.222			3799.32	5187.33	1388.01			3459.39	4738.19	1278.8
	140.679	147.705	7.026			213.465	194.993	-18.472			4128.95	5935.37	1806.41			2452.56	2880.46	427.905
5	130.236	175.135	44.899			218.677	264.672	45.995			3519.87	5083.09	1563.22			3081.16	5059.54	1978.38
	114.821	134.939	20.118			211.582	150.304	-61.278		5	2783.55	4162.68	1379.12			2322.97	2392.36	69.383
	137.381	164.64	27.259			225.524	313.547	88.023			3300.89	4720.2	1419.32			2236.39	2875.19	638.8
	140.546	146.039	5.493			163.327	204.165	40.838			2805.97	3560.27	754.295			2644.84	2767.43	122.593
	104.481	97.486	-6.995			164.342	235.561	71.219			2502.46	3179.61	677.152			2399.31	2933.11	533.799
	186.584	151.072	-35.512			198.91	204.908	5.998			3734.86	4959.1	1224.25			2801.54	3198.38	396.842
	144.985	178.673	33.688			201.365	207.103	5.738			3311.95	4633.03	1321.08			2774.01	3450.26	676.243
	124.161	111.164	-12.997			229.9	209.128	-20.772			3524.31	4812.38	1288.07			2354.87	3041.07	686.2
	142.627	175.126	32.499			176.883	194.462	17.579			3498.82	5278.69	1779.87		6	2767.64	2656.31	-111.327
	161.921	160.225	-1.696								2871.02	4261.03	1390			2566.06	3040.73	474.667
	146.988	129.125	-17.863							6	3697.33	5104.31	1406.98			2193.25	2401.98	208.731
	131.796	132.562	0.766								3911.69	6180.95	2269.26			2423.38	3119.15	695.771
											3678.89	6079.58	2400.69			2765.81	3543.74	777.927
											3977.38	6040.45	2063.07			3042.61	3065.94	23.33
											3918.32	5081.95	1163.64			2619.97	4002.83	1382.85
											3227.01	3986.77	759.761			2717.24	2963.23	245.998
											3831.47	5842.3	2010.83			2623.94	3126.07	502.138
											3742.27	4911.51	1169.25			3007.14	3010.21	3.067
											4572.8	6365.87	1793.07			2887.52	3640.07	752.546
											3504.16	4953.44	1449.28		7	2211.73	2556.54	344.813
										7	3592.52	4515.16	922.637			2362.68	2832.33	469.658
											3377.24	4773.33	1396.09			2030.08	1858.21	-171.873
											3297.88	4051.37	753.488			2254.86	2461.31	206.444
											3249.72	4867.64	1617.93			2680.55	2553.36	-127.195
											2609.38	3005.48	396.101			2396.51	2623.47	226.968
											3476.15	4604.72	1128.56			2138.66	2183.76	45.105
											3430.3	4531.55	1101.25			1920.58	2540.28	619.699
											3369.49	4561.07	1191.58			2607.52	3037.3	429.783
											3062.35	4762.12	1699.77		8	2609.08	2321.05	-288.029
											3212.16	4829.08	1616.93			2519.58	2391.01	-128.569
										8	3165	4183.05	1018.05			3025.85	3586.37	560.524
											3023.93	4670.67	1646.73			2262.94	2926.31	663.37
											3638.97	6044.92	2405.96			2668.07	2823.52	155.447
											4986.85	8219.16	3232.31			2456.21	3093.38	637.17
											3940.44	5508.77	1568.32			3041.56	3767.64	726.082
											3513.1	5795.1	2282			2200.09	2627.84	427.749
											3630.28	5456.83	1826.55		9	2763.99	2565.35	-198.643
											3692.85	5429.85	1736.99			3131.67	2990.18	-141.494
										9	2973.29	3399.74	426.451			2873	3147.59	274.593
											2889.5	4135.58	1246.08			2649.12	2894.88	245.764
											3098.72	4346.98	1248.26			1750.21	2234.21	484.002
											3940.86	6398.7	2457.84			2756.43	3863.67	1107.23
											3075.43	4024.84	949.408			2884.07	3741.96	857.886
											3039.38	4030.11	990.73			3194.87	3693.43	498.565
											3593.2	5892.37	2299.17			2397.01	3381.23	984.225
											3192.8	5657.5	2464.71			2853.23	2818.83	-34.393
											3486.38	4971.14	1484.76			2328.35	2404.03	75.681
										10	2981.26	4485.62	1504.36		10	2005.17	2000.22	-4.949
											2720.76	2965.32	244.566			2093.36	2449.78	356.422
											4170.93	8119.14	3948.21			2210.1	2659.79	449.683
											3816.33	4742.45	926.12			1899.54	1755.97	-143.574
											3337.76	5031.4	1693.64			2489.73	2336.13	-153.601
											3669.39	6976.47	3307.07			2245.68	2452.47	206.791
											3950.22	5396.87	1446.65			1992.85	2026.11	33.254
											2919.13	4473.6	1554.47			1779.98	2292.45	512.473
											3248.68	4734.94	1486.26			2392.95	2779	386.052
											3457.92	4402	944.078		11	1885.89	2642.96	757.072
										11	3388.84	4296.85	908.018			2331.14	2840.64	509.5
											4589.23	6908.4	2319.16			2144.18	2750.7	606.513
											3634.43	6205.14	2570.72			2206.38	2122.63	-83.757
											3034.11	4395.18	1361.07			2078.93	2528.43	449.498
											4405.26	6966.2	2560.94			3045.84	5565.4	2519.56
											3660.68	6215.59	2554.91			2058.59	2231.17	172.581
											4277.95	6204.64	1926.69			2410.95	3203.09	792.141
											3671.3	5526.72	1855.42		12	1896.24	1888.25	-7.995
											3459.76	4301.13	841.367			1980.26	2288.78	308.518
											3688.42	7011.85	3323.43			2090.65	2546.99	456.338
											4198.61	5148.65	950.034			1802.59	1648.2	-154.398
											2860.35	4761.56	1901.21			2012.31	2224.37	212.061
											3718.16	5709.92	1991.76			2360.39	2222.49	-137.905
										12	3420.38	5021.3	1600.91			2123.69	2306.76	183.065
											2819.07	2916.77	97.697			1885.79	1902.94	17.157
											2983.48	3664.67	681.188			1691.02	2186.9	495.877
											2660.63	3664.89	1004.26			2263.67	2622.26	358.59
											3574.53	5217.57	1643.05
											3669.44	4241.59	572.155
											3509.57	5266.16	1756.59
											2673.7	3679.2	1005.5
											2996.6	4256.24	1259.63
											2678.56	3967.72	1289.16

## Sheet: Fig 4K- Alphalisa
				GST-SSX1 wild-type			Alphalisa							GST-SSX1 7aa acidic del
				Nucleosomes										Nucleosomes
GST-SSX Concentrations (nM)	[M]	log[M]		WT					H2AK119Ub					H2AK119Ub
10000	1e-05	-5		2127679	2108600	2279990	2198952		2125942	2185709	2167808	2143646		1622023	1658500	1776376	1872176
3162.28	3.16228e-06	-5.5		2561983	2571244	2622024	2480300		2495027	2520666	2788204	2271337		2001965	1978699	1992709	2266817
1000	1e-06	-6		2607928	2730720	2975676	2727481		2742183	2767855	2770764	2660502		2180001	2169403	2318575	2409699
316.228	3.16228e-07	-6.5		2810750	2855412	2849919	2859946		2972004	2884164	2899066	2468416		2337823	2303092	2491085	2180354
100	1e-07	-7		2864157	2903156	3022832	2746569		2816412	2309201	2851250	2537569		2360968	2357640	2481648	2279427
31.6228	3.16228e-08	-7.5		1962852	2002726	1957835	1743213		2696190	2461680	2568525	2629876		1750965	1863471	1784776	1799941
10	1e-08	-8		396525	419165	415818	467118		2221516	2072757	2128076	2087177		413698	390512	385906	398763
3.16228	3.16228e-09	-8.5		38697	26144	26893	29063		752906	676411	693888	713488		20588	20732	20397	20709
1	1e-09	-9		13885	14815	15601	15645		276074	252445	252369	243783		10495	9288	6494	8425
0.316228	3.16228e-10	-9.5		10992	10865	11906	11430		29501	22605	26975	26722		8765	7624	6012	5864
0	0	0		10002	10839	11450	11096		8462	8975	7636	8897		7625	7134	7679	6697
