# Supplementary material for: The nucleosome acidic patch and H2A ubiquitination underlie mSWI/SNF recruitment in synovial sarcoma
Source: Nat Struct Mol Biol. 2020 Aug 3;27(9):836–45. doi: 10.1038/s41594-020-0466-9 (PMC7714695; doi:10.1038/s41594-020-0466-9)
Supplement: Source Data Extended Data Fig. 1 — Statistical source data [file 41594_2020_466_MOESM11_ESM.xlsx]

## Sheet: Ext Data Fig 1H- FRAP
pLKO shScramble Control in BRG1-Halo expressing SYO1
Control001_1	Area	Mean	Min	Max		Control002_1	Area	Mean	Min	Max		Control002_2	Area	Mean	Min	Max		Control003_1	Area	Mean	Min	Max		Control004_1	Area	Mean	Min	Max		Control004_2	Area	Mean	Min	Max		Control005_1	Area	Mean	Min	Max		Control005_2	Area	Mean	Min	Max		Control005_3	Area
-20	8.749	769.709	602	917		-20	8.749	722.655	584	868		-20	8.749	693.345	564	824		-20	8.749	629.839	499	763		-20	8.749	874.5	691	1017		-20	8.749	691.93	553	832		-20	8.749	743.472	600	914		-20	8.749	725.377	567	845		-20	8.749
-15	8.749	762.892	611	873		-15	8.749	727.867	580	892		-15	8.749	695.364	536	830		-15	8.749	641.38	496	797		-15	8.749	866.449	708	1091		-15	8.749	681.924	527	825		-15	8.749	754.842	620	976		-15	8.749	747.579	579	900		-15	8.749
-10	8.749	750.877	594	901		-10	8.749	729.149	557	894		-10	8.749	688.611	567	829		-10	8.749	649.313	528	796		-10	8.749	855.016	669	988		-10	8.749	670.544	536	818		-10	8.749	764.351	610	945		-10	8.749	763.63	593	896		-10	8.749
-5	8.749	747.035	616	885		-5	8.749	728.665	578	892		-5	8.749	693.867	541	858		-5	8.749	659.598	523	798		-5	8.749	851.282	707	1011		-5	8.749	664.614	551	813		-5	8.749	771.06	638	914		-5	8.749	767.253	588	973		-5	8.749
0	8.749	588.307	472	725		0	8.749	565.816	449	744		0	8.749	563.253	452	715		0	8.749	563.022	460	724		0	8.749	609.155	481	791		0	8.749	545.358	427	660		0	8.749	568.902	460	699		0	8.749	552.098	450	739		0	8.749
5	8.749	633.022	496	758		5	8.749	596.37	480	760		5	8.749	598.592	447	765		5	8.749	584.241	456	706		5	8.749	630.759	484	754		5	8.749	562.69	424	701		5	8.749	597.092	487	720		5	8.749	582.699	449	715		5	8.749
10	8.749	655.782	524	778		10	8.749	616.095	510	750		10	8.749	621.896	484	790		10	8.749	593.503	486	724		10	8.749	650.019	519	781		10	8.749	570.497	455	710		10	8.749	617.87	513	751		10	8.749	607.797	472	764		10	8.749
15	8.749	672.146	540	839		15	8.749	634.655	466	761		15	8.749	643.209	522	800		15	8.749	606.165	465	766		15	8.749	662.611	520	803		15	8.749	575.18	444	691		15	8.749	632.997	498	785		15	8.749	628.402	502	805		15	8.749
20	8.749	683.731	530	819		20	8.749	651.503	523	794		20	8.749	653.734	512	791		20	8.749	609.522	506	721		20	8.749	671.5	531	839		20	8.749	586.547	460	747		20	8.749	651.687	536	781		20	8.749	644.604	516	765		20	8.749
25	8.749	678.864	528	839		25	8.749	658.408	482	798		25	8.749	666.468	535	834		25	8.749	615.114	501	748		25	8.749	682.734	558	817		25	8.749	593.835	458	742		25	8.749	663.278	545	781		25	8.749	658.323	522	772		25	8.749
30	8.749	688.351	560	860		30	8.749	663.294	515	826		30	8.749	666.519	530	807		30	8.749	622.294	507	757		30	8.749	696.089	549	897		30	8.749	595.323	468	734		30	8.749	671.212	499	812		30	8.749	674.782	540	805		30	8.749
35	8.749	691.674	571	846		35	8.749	669.696	536	803		35	8.749	675.551	536	826		35	8.749	626.358	484	753		35	8.749	701.051	553	868		35	8.749	603.636	486	751		35	8.749	676.566	536	805		35	8.749	683.782	543	881		35	8.749
40	8.749	683.465	535	837		40	8.749	670.858	554	813		40	8.749	677.627	528	793		40	8.749	624.731	507	817		40	8.749	704.446	561	865		40	8.749	605.649	487	775		40	8.749	682.823	544	873		40	8.749	692.642	554	812		40	8.749
45	8.749	693.487	557	838		45	8.749	674.123	551	850		45	8.749	683.623	556	849		45	8.749	634.557	519	790		45	8.749	705.984	592	852		45	8.749	608.282	477	730		45	8.749	683.313	556	810		45	8.749	692.057	585	872		45	8.749
75	8.749	712.434	595	854		75	8.749	709.842	562	859		75	8.749	718.589	536	851		75	8.749	674.07	547	803		75	8.749	762.342	617	925		75	8.749	659.402	499	798		75	8.749	734.858	583	868		75	8.749	750.339	606	932		75	8.749
105	8.749	721.218	589	885		105	8.749	719.763	563	912		105	8.749	724.18	553	867		105	8.749	687.177	528	811		105	8.749	782.861	634	925		105	8.749	670.753	541	833		105	8.749	757.782	590	906		105	8.749	784.532	639	949		105	8.749
135	8.749	725.592	572	870		135	8.749	721.987	589	865		135	8.749	726.627	590	868		135	8.749	695.513	516	885		135	8.749	803.896	666	970		135	8.749	675.225	558	814		135	8.749	764.924	633	925		135	8.749	790.462	659	936		135	8.749
165	8.749	723.674	591	855		165	8.749	727.753	588	856		165	8.749	726.364	570	864		165	8.749	698.848	554	850		165	8.749	809.956	658	1005		165	8.749	679.206	544	817		165	8.749	789.892	653	980		165	8.749	806.848	645	979		165	8.749
195	8.749	734.174	553	927		195	8.749	725.839	540	875		195	8.749	724.601	525	855		195	8.749	694.592	569	824		195	8.749	813.861	653	952		195	8.749	675.095	572	802		195	8.749	796.972	650	941		195	8.749	818.259	638	986		195	8.749
225	8.749	730.763	597	850		225	8.749	726.421	593	886		225	8.749	721.671	609	872		225	8.749	694.915	541	840		225	8.749	810.358	651	938		225	8.749	678.968	517	831		225	8.749	795.87	644	922		225	8.749	817.237	643	1011		225	8.749
pLKO shSSX in BRG1-Halo expressing SYO1
shSSX001_1	Area	Mean	Min	Max		shSSX001_2	Area	Mean	Min	Max		shSSX001_3	Area	Mean	Min	Max		shSSX001_4	Area	Mean	Min	Max		shSSX001_5	Area	Mean	Min	Max		shSSX002_1	Area	Mean	Min	Max		shSSX002_2	Area	Mean	Min	Max		shSSX002_3	Area	Mean	Min	Max		shSSX002_4	Area
-20	8.749	878.639	715	1049		-20	8.749	870.066	681	1126		-20	8.749	977.487	738	1244		-20	8.749	823.203	627	1046		-20	8.749	901.146	744	1047		-20	8.749	818.136	689	979		-20	8.749	826.566	672	971		-20	8.749	876.722	679	1038		-20	8.749
-15	8.749	877.585	671	1042		-15	8.749	898.782	716	1069		-15	8.749	1002.04	777	1203		-15	8.749	820.731	641	1025		-15	8.749	901.278	730	1084		-15	8.749	806.918	667	953		-15	8.749	831.576	671	998		-15	8.749	882.193	727	1066		-15	8.749
-10	8.749	880.924	711	1061		-10	8.749	887.652	720	1098		-10	8.749	1001.53	764	1305		-10	8.749	832.706	628	1017		-10	8.749	909.595	731	1059		-10	8.749	807.823	615	968		-10	8.749	814.788	648	960		-10	8.749	875.019	692	1038		-10	8.749
-5	8.749	879.051	735	1122		-5	8.749	884.288	724	1069		-5	8.749	1016.7	813	1223		-5	8.749	840.747	679	1006		-5	8.749	894.582	726	1092		-5	8.749	805.82	650	946		-5	8.749	818.256	617	977		-5	8.749	868.256	735	1036		-5	8.749
0	8.749	668.475	525	818		0	8.749	633.32	507	803		0	8.749	682.858	540	841		0	8.749	611.513	499	734		0	8.749	624.832	493	784		0	8.749	797.554	673	970		0	8.749	816.316	648	957		0	8.749	868.316	707	1033		0	8.749
5	8.749	713.525	588	848		5	8.749	682.813	534	809		5	8.749	730.627	556	951		5	8.749	659.608	534	820		5	8.749	670.019	539	846		5	8.749	589.509	449	752		5	8.749	575.756	448	696		5	8.749	627.231	470	737		5	8.749
10	8.749	745.339	595	916		10	8.749	710.934	570	923		10	8.749	763.361	610	962		10	8.749	687.677	533	844		10	8.749	715.392	539	864		10	8.749	636.991	515	773		10	8.749	627.544	494	766		10	8.749	687.497	539	870		10	8.749
15	8.749	751.797	601	878		15	8.749	732.117	574	910		15	8.749	807.212	620	1045		15	8.749	710.782	572	837		15	8.749	733.016	602	908		15	8.749	670.972	545	844		15	8.749	656.896	529	806		15	8.749	717.513	559	897		15	8.749
20	8.749	785.354	639	940		20	8.749	759.146	601	926		20	8.749	834.516	665	1046		20	8.749	734.022	614	889		20	8.749	758.75	623	902		20	8.749	696.617	555	830		20	8.749	682.972	557	798		20	8.749	738.316	569	887		20	8.749
25	8.749	791.171	628	1024		25	8.749	766.975	605	938		25	8.749	856.073	666	1060		25	8.749	747.494	621	937		25	8.749	771.646	657	908		25	8.749	719.5	568	888		25	8.749	699.927	534	841		25	8.749	761.589	604	898		25	8.749
30	8.749	807.351	636	973		30	8.749	779.728	619	946		30	8.749	870.301	678	1077		30	8.749	755.864	596	941		30	8.749	783.968	656	924		30	8.749	731.054	607	876		30	8.749	713.108	569	862		30	8.749	769.636	613	927		30	8.749
35	8.749	821.142	634	993		35	8.749	788.206	669	954		35	8.749	893.453	687	1147		35	8.749	761.918	608	945		35	8.749	791.13	630	942		35	8.749	732.231	613	944		35	8.749	721.044	610	837		35	8.749	776.573	634	918		35	8.749
40	8.749	832.538	675	1025		40	8.749	795.278	659	947		40	8.749	904.753	720	1109		40	8.749	763.921	612	922		40	8.749	797.203	651	953		40	8.749	740.835	573	919		40	8.749	726.114	619	927		40	8.749	792.038	636	938		40	8.749
45	8.749	842.392	669	1019		45	8.749	800.171	622	983		45	8.749	916.278	694	1126		45	8.749	768.241	596	970		45	8.749	801.722	657	952		45	8.749	749.937	635	884		45	8.749	730.475	583	912		45	8.749	789.019	647	932		45	8.749
75	8.749	886.668	743	1085		75	8.749	849.063	714	1074		75	8.749	951.582	740	1148		75	8.749	819.953	664	1005		75	8.749	852.256	688	998		75	8.749	799.108	676	940		75	8.749	783.174	605	926		75	8.749	834.18	674	1007		75	8.749
105	8.749	902.715	756	1095		105	8.749	864.453	679	1091		105	8.749	977.968	778	1170		105	8.749	835.851	677	1011		105	8.749	866.623	643	1047		105	8.749	821.497	663	952		105	8.749	798.915	655	920		105	8.749	834.342	697	1008		105	8.749
135	8.749	913.576	758	1105		135	8.749	869.883	711	1050		135	8.749	975.443	781	1120		135	8.749	852.358	688	1010		135	8.749	883.358	730	1045		135	8.749	823.826	679	999		135	8.749	804.291	663	983		135	8.749	857.722	702	1004		135	8.749
165	8.749	908.522	742	1071		165	8.749	880.487	708	1074		165	8.749	952.297	702	1198		165	8.749	852.434	709	1007		165	8.749	886.443	703	1084		165	8.749	825.073	687	1014		165	8.749	810.43	669	954		165	8.749	855.532	696	1048		165	8.749
195	8.749	910.75	742	1129		195	8.749	880.152	759	1019		195	8.749	949.228	767	1170		195	8.749	857.642	681	1006		195	8.749	876.873	719	1082		195	8.749	820.94	670	990		195	8.749	817.972	700	951		195	8.749	857.718	712	1020		195	8.749
225	8.749	899.497	758	1076		225	8.749	889.538	736	1054		225	8.749	942.285	697	1186		225	8.749	853.585	710	1068		225	8.749	884.108	736	1074		225	8.749	823.449	677	993		225	8.749	816.741	677	956		225	8.749	857.383	672	1054		225	8.749
[truncated: 103 more columns]

## Sheet: Ext Data Fig 1D- Pept Abundance
Extended Data Figure 1D
	SS18 NE	SS18 CHR	SS18SSX NE	SS18SSX CHR
SMARCB1	109	19	45	57
SMARCA4	595	156	308	584
	0.183193	0.121795	0.146104	0.0976027
	1.00106	0.665546	0.798382	0.533348
	SS18 NE	SS18 CH	SS18SSX NE	SS18SSX CHR
	1.00106	0.665546	0.798382	0.533348
