# Supplementary material for: The nucleosome acidic patch and H2A ubiquitination underlie mSWI/SNF recruitment in synovial sarcoma
Source: Nat Struct Mol Biol. 2020 Aug 3;27(9):836–45. doi: 10.1038/s41594-020-0466-9 (PMC7714695; doi:10.1038/s41594-020-0466-9)
Supplement: Source Data Extended Data Fig. 2 — Statistical source data [file 41594_2020_466_MOESM12_ESM.xlsx]

## Sheet: Ext Data Fig 2D
Recombinant	Mammalian
1	2.25
1	1.8
1	2.18
Ave:	2.07667
stdev:	0.242143
p-value:	0.0164454

## Sheet: Fig 2B, Ext Data Fig S2G-H
Histone Mark	Parent Peptide	MM01_A01	MM02_B01	MM03_C01	MM04_D01	MM05_E01
Cell Line		HEK293T	HEK293T	HEK293T	HEK293T	HEK293T
Perturbation		pull down input	pull down input	pull down input	SSX1 pulldown	SSX1 pulldown
Experiment		1	1	1	1	1
H4(4to17)ac0me0	H4K5K8K12K16	-0.998807	-0.768376	-0.68121	-0.613124	-0.572842
H4(4to17)K5ac1me0	H4K5K8K12K16	0.047883	0.331973	0.332591	-0.0531142	0.0750665
H4(4to17)K12ac1me0	H4K5K8K12K16	-0.327158	0.0356251	0.140171	-0.20687	-0.275116
H4(4to17)K16ac1me0	H4K5K8K12K16	-0.264754	-0.16797	-0.25807	-0.391425	-0.336537
H4(4to17)K8ac1K12ac1me0	H4K5K8K12K16	-0.116727	0.0255624	0.240159	-0.197739	-0.0928546
H4(4to17)K5ac1K8ac1me0	H4K5K8K12K16	0.501812	0.475437	0.651196	0.106607	0.0944165
H4(4to17)K5ac1K16ac1me0	H4K5K8K12K16	0.618305	0.675996	0.620731	0.226371	0.366811
H4(4to17)K12ac1K16ac1me0	H4K5K8K12K16	0.410735	0.390513	0.424365	0.2045	0.303503
H4(4to17)K5ac1K8ac1K12ac1me0	H4K5K8K12K16	-0.0535668	0.0907678	0.311803	-0.223451	-0.270255
H4(4to17)K8ac1K12ac1K16ac1me0	H4K5K8K12K16	0.816407	0.897452	1.08989	0.676541	0.625496
H4(4to17)K5ac1K8ac1K16ac1me0	H4K5K8K12K16	0.819408	0.754781	0.971592	0.473523	0.311469
H4(4to17)K5ac1K8ac1K12ac1K16ac1me0	H4K5K8K12K16	0.718422	0.864296	1.03963	0.275526	0.245289
H4(20to23)K20me0	H4K20	-0.0452931	-0.175405	0.076921	0.0171295	0.0921535
H4(20to23)K20me1	H4K20	-0.65777	-0.525954	-0.731107	-0.426952	-0.443277
H4(20to23)K20me2	H4K20	-0.424269	-0.45321	-0.436945	-0.414206	-0.391161
H4(20to23)K20me3	H4K20	0.160747	0.260565	0.135709	-0.109237	0.0548724
H2AZ(1to19)ac0	H2A.Z	-0.160237	-0.0615607	-0.0470995	-0.783626	-0.697138
H2AZ(1to19)K4ac1	H2A.Z	0.89025	1.03135	0.90639	-0.216798	0.0483786
H2B(1to29)ac0	H2B	0.112237	-0.18657	-0.0421724	0.152036	0.160465
H2B(1to29)K5ac1	H2B	0.234248	0.00146863	0.123669	0.273386	0.323275
H2A(4to11)ac0	H2AK5K9	-0.187115	-0.104618	0.114657	-0.0264539	0.0607013
H2A(4to11)K5ac1	H2AK5K9	0.274774	0.712569	0.614111	0.569382	0.623776
H2A(4to11)K9ac1	H2AK5K9	-0.837162	-0.551918	-0.586049	-0.254061	-0.375302
H2A(4to11)K5ac1K9ac1	H2AK5K9	-0.224464	-0.0426911	0.0246687	-0.030742	-0.0491744
H2A(12to17)ac0	H2AK13K15	-0.520725	-0.20349	0.0699567	0.200967	-0.120344
H2A(12to17)K13ac1	H2AK13K15	-0.458616	-0.128805	-0.116048	0.031553	-0.0468223
H2A(12to17)K15ac1	H2AK13K15	-0.429987	-0.0702335	0.0347278	0.0421593	-0.0858285
H3K4me0	H3K4	-0.0485968	0.107601	0.0466259	0.549462	0.338867
H3K4me1	H3K4	0.393157	0.541565	0.415052	0.740161	0.353073
H3K4me2	H3K4	0.84837	0.991926	0.801486	0.778325	0.532152
H3K4me3	H3K4	0.952806	1.1423	0.95305	0.765716	0.50533
H3K4ac1	H3K4	0.48508	0.651433	0.58844	0.263034	0.320075
H3K9me0K14ac0	H3K9K14	-0.26242	-0.322506	-0.280121	0.273761	-0.0360986
H3K9me1K14ac0	H3K9K14	-0.501257	-0.391875	-0.313923	0.206041	0.0464691
H3K9me2K14ac0	H3K9K14	-0.585355	-0.358532	-0.568348	0.0352487	-0.283551
H3K9me3K14ac0	H3K9K14	-0.36356	-0.400714	-0.153244	0.348143	0.123291
H3K9ac1K14ac0	H3K9K14	1.02018	1.11952	0.964932	1.20337	1.07488
H3K9me0K14ac1	H3K9K14	0.270847	0.258538	-0.0184397	0.636727	0.468996
H3K9me1K14ac1	H3K9K14	0.565039	0.690842	0.585181	0.768969	0.508263
H3K9me2K14ac1	H3K9K14	0.389672	0.457605	0.420548	0.724236	0.529588
H3K9me3K14ac1	H3K9K14	0.656745	0.662927	0.267771	0.828036	0.601535
H3K9ac1K14ac1	H3K9K14	1.84163	1.9896	1.78589	2.03765	1.80431
H3K9me0S10ph1K14ac0	H3K9K14	-2.61448	-3.00593	-2.82302	#N/A	#N/A
H3K9me1S10ph1K14ac0	H3K9K14	-2.26122	-2.08952	-2.26764	#N/A	#N/A
H3K9me2S10ph1K14ac0	H3K9K14	-2.00408	-1.89945	-2.04837	-0.682632	-1.09175
H3K9me3S10ph1K14ac0	H3K9K14	-0.91977	-0.605765	-0.834359	-0.566016	-1.02616
H3K9me0S10ph1K14ac1	H3K9K14	-2.47055	-2.2798	-1.88229	#N/A	#N/A
H3K9me1S10ph1K14ac1	H3K9K14	-2.29939	-3.15298	-3.4222	-2.6679	-2.50745
H3K9me2S10ph1K14ac1	H3K9K14	-1.95728	-2.02256	-2.08512	-0.870067	-1.00929
H3K18ac0K23ac0	H3K18K23	-0.505104	-0.139715	-0.317042	0.267641	0.0691541
H3K18ac1K23ac0	H3K18K23	1.16833	1.41079	1.22942	1.34112	1.18507
H3K18ac0K23ac1	H3K18K23	0.7681	1.06112	0.57448	1.14141	1.02091
H3K18ac1K23ac1	H3K18K23	2.13419	2.52167	2.10676	2.13708	1.98838
H3K27me0K36me0	H3K27K36	-0.169273	0.187264	-0.67837	0.552401	0.232937
H3K27me0K36me1	H3K27K36	-0.40713	-0.15218	-0.659111	0.383944	-0.065836
H3K27me0K36me2	H3K27K36	-0.476199	-0.0614445	-0.418603	0.674222	0.269886
H3K27me0K36me3	H3K27K36	-0.0565235	-0.00137272	0.0696133	0.678072	0.669481
H3K27me1K36me0	H3K27K36	-0.0857896	0.0259075	-0.147745	0.395683	0.103604
H3K27me1K36me1	H3K27K36	-0.193656	0.0780101	-0.0857555	0.534673	0.195825
H3K27me1K36me2	H3K27K36	0.24751	0.396815	0.322775	0.741266	0.461282
H3K27me1K36me3	H3K27K36	0.228919	0.343517	0.295803	1.28264	0.858811
H3K27me2K36me0	H3K27K36	-0.3367	-0.00361524	-0.152248	0.382057	0.208702
H3K27me2K36me1	H3K27K36	-0.0916387	-0.101869	0.0170279	0.36257	0.186497
H3K27me2K36me2	H3K27K36	0.249374	0.34158	0.241609	0.55324	0.417235
H3K27me2K36me3	H3K27K36	1.04995	1.01844	0.642507	#N/A	#N/A
H3K27me3K36me0	H3K27K36	0.208664	0.29095	0.0812249	0.68918	0.0365722
H3K27me3K36me1	H3K27K36	-0.214059	0.212101	-0.178282	0.391468	0.170131
H3K27me3K36me2	H3K27K36	0.236154	0.259142	0.0656268	0.0848186	-0.15118
H3K27me3K36me3	H3K27K36	1.4389	1.61413	1.39268	#N/A	#N/A
H3K27ac1K36me0	H3K27K36	1.56378	#N/A	1.20112	1.48103	#N/A
H3K27ac1K36me1	H3K27K36	1.13085	1.7585	1.59405	#N/A	#N/A
H3K27ac1K36me3	H3K27K36	1.65232	1.67499	1.56162	2.13386	2.0037
H3K56me0	H3K56	0.110849	0.30341	-0.0707594	0.856177	0.296519
H3K79me1	H3K79	0.267824	0.440573	0.301286	0.95374	0.539816
H3K79me2	H3K79	0.497732	0.468711	0.455482	0.826302	0.557227
