# Supplementary material for: The nucleosome acidic patch and H2A ubiquitination underlie mSWI/SNF recruitment in synovial sarcoma
Source: Nat Struct Mol Biol. 2020 Aug 3;27(9):836–45. doi: 10.1038/s41594-020-0466-9 (PMC7714695; doi:10.1038/s41594-020-0466-9)
Supplement: Source Data Extended Data Fig. 4 — Statistical source data [file 41594_2020_466_MOESM13_ESM.xlsx]

## Sheet: Ext Data Fig 4D- Beta gal
Bradford OD	beta-gal AU	Normalized
		SS18	Ave	StDev		SS18	4966.92	147.193	1
0.399	1891.03	4739.43	4966.92	147.193		SS18SSX1	10627	1767.75	2.13956
0.387	1924.44	4972.72				del6	6348.32	533.915	1.27812
0.388	1979.99	5103.07				del7	6234.79	611.105	1.25526
0.381	1957.77	5138.51				SS18SSX 23	7979.92	343.018	1.60661
0.398	1940.08	4874.58				SS18SSX 33	17358.9	1299.27	3.49491
0.413	2053.94	4973.22				SSX 78	6740.66	389.248	1.35711
		SS18SSX1				SSX 33	5493.16	630.503	1.10595
0.274	3326.65	12141.1	10627	1767.75
0.455	3323.8	7305.05
0.261	3130.68	11995
0.321	3317.45	10334.8
0.318	3435.48	10803.4
0.31	3466.75	11183.1
		del6
0.221	1414.95	6402.51	6348.32	533.915
0.241	1654.51	6865.2
0.241	1499.13	6220.47
0.242	1488.63	6151.38
0.275	1510.8	5493.82
0.219	1523.48	6956.54
		del7
0.229	1608.02	7021.93	6234.79	611.105
0.219	1515	6917.8
0.252	1517.46	6021.65
0.256	1453.83	5679.02
0.251	1552.44	6185.02
0.282	1574.51	5583.35
		SS18SSX 23
0.189	1606.31	8499.01	7979.92	343.018
0.203	1593.83	7851.38
0.205	1615.8	7881.97
0.193	1554.97	8056.86
0.203	1515.31	7464.59
0.197	1600.76	8125.7
		SS18SSX 33
0.185	3632.35	19634.3	17358.9	1299.27
0.226	3630.7	16065.1
0.221	3628.13	16416.9
0.217	3786.11	17447.5
0.218	3642.67	16709.5
0.201	3593.93	17880.3
		SSX 78
0.27	1700.22	6297.13	6740.66	389.248
0.259	1717.92	6632.9
0.272	1722.93	6334.29
0.247	1796.77	7274.38
0.254	1783.36	7021.09
0.258	1776.12	6884.17
		SSX 33
0.166	922.347	5556.31	5493.16	630.503
0.208	1137.57	5469.1
0.233	1105.54	4744.79
0.19	1185.35	6238.71
0.187	900.741	4816.8
0.23	1410.65	6133.27
