# Supplementary material for: The nucleosome acidic patch and H2A ubiquitination underlie mSWI/SNF recruitment in synovial sarcoma
Source: Nat Struct Mol Biol. 2020 Aug 3;27(9):836–45. doi: 10.1038/s41594-020-0466-9 (PMC7714695; doi:10.1038/s41594-020-0466-9)
Supplement: Source Data Extended Data Fig. 6 — Statistical source data [file 41594_2020_466_MOESM14_ESM.xlsx]

## Sheet: Fig 2I, Ext Data Fig 6D- Prolif
Sample Name	Condition	Days Post Plating (25K cells in 12 well plate)	Days Post Viral Infection	Viable cells (x10E6)
syo1_scr_1	pLKO shScramble (100 µL in 10 cm plate)	3	10	0.0288
syo1_scr_2		3	10	0.0354
syo1_scr_3		3	10	0.0312
syo1_scr_1		6	13	0.15768
syo1_scr_2		6	13	0.2214
syo1_scr_3		6	13	0.16668
syo1_scr_1		9	16	0.7785
syo1_scr_2		9	16	0.94452
syo1_scr_3		9	16	0.85188
syo1_3UTR_SS18WT_1	pLKO sh3'UTR for SSX) + N103 V5-SS18 WT	3	10	0.021
syo1_3UTR_SS18WT_2		3	10	0.0234
syo1_3UTR_SS18WT_3		3	10	0.0174
syo1_3UTR_SS18WT_1		6	13	0.051486
syo1_3UTR_SS18WT_2		6	13	0.043746
syo1_3UTR_SS18WT_3		6	13	0.046986
syo1_3UTR_SS18WT_1		9	16	0.08946
syo1_3UTR_SS18WT_2		9	16	0.1371
syo1_3UTR_SS18WT_3		9	16	0.12168
syo1_3UTR_SS18SSX78aa_1	pLKO sh3'UTR for SSX + N103 V5-SS18-SSX1 78aa tail	3	10	0.0348
syo1_3UTR_SS18SSX78aa_2		3	10	0.0282
syo1_3UTR_SS18SSX78aa_3		3	10	0.0198
syo1_3UTR_SS18SSX78aa_1		6	13	0.14418
syo1_3UTR_SS18SSX78aa_2		6	13	0.15252
syo1_3UTR_SS18SSX78aa_3		6	13	0.11394
syo1_3UTR_SS18SSX78aa_1		9	16	0.57588
syo1_3UTR_SS18SSX78aa_2		9	16	0.69936
syo1_3UTR_SS18SSX78aa_3		9	16	0.49482
syo1_3UTR_SS18SSX34aa_1	pLKO sh3'UTR for SSX + N103 V5-SS18-SSX1 34aa tail	3	10	0.0258
syo1_3UTR_SS18SSX34aa_2		3	10	0.0408
syo1_3UTR_SS18SSX34aa_3		3	10	0.0312
syo1_3UTR_SS18SSX34aa_1		6	13	0.18342
syo1_3UTR_SS18SSX34aa_2		6	13	0.18792
syo1_3UTR_SS18SSX34aa_3		6	13	0.17442
syo1_3UTR_SS18SSX34aa_1		9	16	0.64662
syo1_3UTR_SS18SSX34aa_2		9	16	0.76116
syo1_3UTR_SS18SSX34aa_3		9	16	0.7026
syo1_3UTR_6aamut_1	pLKO sh3'UTR for SSX + N103 V5-SS18-SSX1 6aa basic mutant	3	10	0.0231669
syo1_3UTR_6aamut_2		3	10	0.0231669
syo1_3UTR_6aamut_3		3	10	0.0244536
syo1_3UTR_6aamut_1		6	13	0.3
syo1_3UTR_6aamut_2		6	13	0.0366
syo1_3UTR_6aamut_3		6	13	0.033
syo1_3UTR_6aamut_1		9	16	0.0598383
syo1_3UTR_6aamut_2		9	16	0.0849832
syo1_3UTR_6aamut_3		9	16	0.0759762
syo1_3UTR_7aamut_1	pLKO sh3'UTR for SSX + N106 V5-SS18-SSX1 7aa acidic mut	3	10	0.0160899
syo1_3UTR_7aamut_2		3	10	0.0128732
syo1_3UTR_7aamut_3		3	10	0.0128732
syo1_3UTR_7aamut_1		6	13	0.0193067
syo1_3UTR_7aamut_2		6	13	0.0218802
syo1_3UTR_7aamut_3		6	13	0.0205935
syo1_3UTR_7aamut_1		9	16	0.0276704
syo1_3UTR_7aamut_2		9	16	0.052118
syo1_3UTR_7aamut_3		9	16	0.0283137
