# Supplementary material for: The nucleosome acidic patch and H2A ubiquitination underlie mSWI/SNF recruitment in synovial sarcoma
Source: Nat Struct Mol Biol. 2020 Aug 3;27(9):836–45. doi: 10.1038/s41594-020-0466-9 (PMC7714695; doi:10.1038/s41594-020-0466-9)
Supplement: Source Data Extended Data Fig. 7 — Statistical source data [file 41594_2020_466_MOESM15_ESM.xlsx]

## Sheet: Ext Data Fig 7F- ADP-glo
time	SS18				SS18-SSX1
0	445.09	445.09	419.06	432.07	424.26	450.29	393.03	419.06
10	1822	1689.2	1736.1	1507	1184.3	1124.4	1119.2	1319.6
20	2621.1	2657.5	2543	2548.2	1496.6	1832.4	1637.2	1704.9
30	3628.4	3922.5	3620.5	3631	1980.8	2168.2		2209.8
40	4229.6	4086.5	4229.6	3732.5	2576.8	2480.5	2910	2712.2
